# Supplementary material for: 3,3′-Dimethyl-1,1′-[(1,3-dihy­droxy­propane-2,2-di­yl)dimethyl­idene]diimidazolium bis­(hexa­fluoro­phosphate)
Source: Acta Crystallogr Sect E Struct Rep Online. 2010 Nov 24;66(Pt 12):o3282. doi: 10.1107/S1600536810047677 (PMC3011425; doi:10.1107/S1600536810047677)
Supplement: Supplementary file 1 [file e-66-o3282-sup1.cif]

##############################################################################
###                                                                        ###
###        Electronic paper (Acta Crystallographica Section E)             ###
###                                                                        ###
##############################################################################
#                                                                            #
# This CIF contains the data in a paper accepted for publication in Acta     #
# Crystallographica Section E. It conforms to the requirements of Notes      #
# for Authors for Section E, and has been peer reviewed under the auspices   #
# of the IUCr Commission on Journals.                                        #
#                                                                            #
# Full details of the Crystallographic Information File format               #
# are given in the paper "The Crystallographic Information File (CIF):       #
# a New Standard Archive File for Crystallography" by S. R. Hall, F. H.      #
# Allen and I. D. Brown [Acta Cryst. (1991), A47, 655-685].                  #
#                                                                            #
# The current version of the core CIF dictionary is obtainable from          #
# ftp://ftp.iucr.org/pub/cif_core.dic. The current version number is 2.4.    #
#                                                                            #
# Software is freely available for graphical display of the structure(s) in  #
# this CIF.  For information consult the CIF home page http://www.iucr.org/  #
# cif/home.html                                                              #
#                                                                            #
# This file may be used for bona fide research purposes within the           #
# scientific community so long as proper attribution is given to the journal # 
# article from which it was obtained.                                        #
#                                                                            #
##############################################################################
                                             
data_global
_audit_creation_method     'from SHELXL97 CIF and IUCr SHELXL97-template'
_journal_date_recd_electronic     2010-10-30
_journal_date_accepted     2010-11-17
_journal_name_full     'Acta Crystallographica, Section E'
_journal_year     2010
_journal_volume     66
_journal_issue     12
_journal_page_first     o3282
_journal_page_last     o3282
_journal_paper_category     QO
_journal_coeditor_code     RK2245
_publ_contact_author_name     'Wang, Guo-Wei'
_publ_contact_author_address
;
Department of Light Chemical Engineering
College of Food Science and Light Industry
Nanjing University of Technology
Nanjing 210009
People's Republic of China
;
_publ_contact_author_email     'kingwell2004@sina.com.cn'
_publ_contact_author_fax     '86 25 83369345'
_publ_contact_author_phone     '86 25 58139426'
_publ_section_title
;
3,3'-Dimethyl-1,1'-[(1,3-dihydroxypropane-2,2-diyl)dimethylidene]diimidazolium
bis(hexafluorophosphate)
;
loop_
    _publ_author_name
    _publ_author_address
    'Yuan, Ai-Lin'
;
Department of Light Chemical Engineering
College of Food Science and Light Industry
Nanjing University of Technology
Nanjing 210009
People's Republic of China
;
    'Wang, Chang-Sheng'
;
Department of Light Chemical Engineering
College of Food Science and Light Industry
Nanjing University of Technology
Nanjing 210009
People's Republic of China
;
    'Zhuang, Ling-Hua'
;
Department of Applied Chemistry
College of Science
Nanjing University of Technology
Nanjing 210009
People's Republic of China
;
    'Wang, Guo-Wei'
;
Department of Light Chemical Engineering
College of Food Science and Light Industry
Nanjing University of Technology
Nanjing 210009
People's Republic of China
;
data_I
_chemical_name_systematic
;
3,3'-Dimethyl-1,1'-[(1,3-dihydroxypropane-2,2-diyl)dimethylidene]diimidazolium
bis(hexafluorophosphate)
;
_chemical_name_common     ?
_chemical_formula_moiety     'C13 H22 N4 O2 2+, 2(F6 P -)'
_chemical_formula_sum     'C13 H22 F12 N4 O2 P2'
_chemical_formula_iupac     'C13 H22 N4 O2 2+, 2P F6 -'
_chemical_formula_weight     556.29
_chemical_melting_point_gt     497
_chemical_melting_point_lt     500
_symmetry_cell_setting     orthorhombic
_symmetry_space_group_name_H-M     'P n a 21'
_symmetry_space_group_name_Hall     'P 2c -2n'
loop_
    _symmetry_equiv_pos_as_xyz
    'x, y, z'
    '-x, -y, z+1/2'
    '-x+1/2, y+1/2, z+1/2'
    'x+1/2, -y+1/2, z'
_cell_length_a     14.622(3)
_cell_length_b     12.504(3)
_cell_length_c     12.165(2)
_cell_angle_alpha     90.00
_cell_angle_beta     90.00
_cell_angle_gamma     90.00
_cell_volume     2224.2(8)
_cell_formula_units_Z     4
_cell_measurement_reflns_used     25
_cell_measurement_theta_min     9
_cell_measurement_theta_max     13
_cell_measurement_temperature     295(2)
_exptl_crystal_description     'block'
_exptl_crystal_colour     'colourless'
_exptl_crystal_size_max     0.20
_exptl_crystal_size_mid     0.10
_exptl_crystal_size_min     0.10
_exptl_crystal_density_diffrn     1.661
_exptl_crystal_density_meas     ?
_exptl_crystal_density_method     'not measured'
_exptl_crystal_F_000     1128
_exptl_absorpt_coefficient_mu     0.314
_exptl_absorpt_correction_type     psi-scan
_exptl_absorpt_process_details     '(North <i>et al.</i>, 1968)'
_exptl_absorpt_correction_T_min     0.9399
_exptl_absorpt_correction_T_max     0.9693
_exptl_special_details
;
;
_diffrn_ambient_temperature     295(2)
_diffrn_radiation_type     'MoK\a'
_diffrn_radiation_wavelength     0.71073
_diffrn_radiation_source     'fine-focus sealed tube'
_diffrn_radiation_monochromator     'graphite'
_diffrn_measurement_device_type     'Enraf--Nonius CAD-4'
_diffrn_measurement_method     \w/2\q-scans
_diffrn_reflns_number     4082
_diffrn_reflns_av_R_equivalents     0.0665
_diffrn_reflns_av_sigmaI/netI     0.0859
_diffrn_reflns_theta_min     2.14
_diffrn_reflns_theta_max     25.39
_diffrn_reflns_theta_full     25.39
_diffrn_measured_fraction_theta_max     0.998
_diffrn_measured_fraction_theta_full     0.998
_diffrn_reflns_limit_h_min     0
_diffrn_reflns_limit_h_max     17
_diffrn_reflns_limit_k_min     0
_diffrn_reflns_limit_k_max     15
_diffrn_reflns_limit_l_min     -14
_diffrn_reflns_limit_l_max     14
_diffrn_standards_number     3
_diffrn_standards_interval_count     200
_diffrn_standards_interval_time     120
_diffrn_standards_decay_%     1
_refine_special_details
;
 Refinement of <i>F</i>^2^ against ALL reflections. The weighted
 <i>R</i>-factor <i>wR</i> and goodness of fit <i>S</i> are based on
 <i>F</i>^2^, conventional <i>R</i>-factors <i>R</i> are based on <i>F</i>,
 with <i>F</i> set to zero for negative <i>F</i>^2^. The threshold expression
 of <i>F</i>^2^ > \s(<i>F</i>^2^) is used only for calculating
 <i>R</i>-factors(gt) <i>etc</i>. and is not relevant to the choice of
 reflections for refinement. <i>R</i>-factors based on <i>F</i>^2^ are
 statistically about twice as large as those based on <i>F</i>, and
 <i>R</i>-factors based on ALL data will be even larger.
;
_reflns_number_total     2152
_reflns_number_gt     1861
_reflns_threshold_expression     I>2\s(I)
_refine_ls_structure_factor_coef     Fsqd
_refine_ls_matrix_type     full
_refine_ls_R_factor_all     0.1510
_refine_ls_R_factor_gt     0.0661
_refine_ls_wR_factor_gt     0.1002
_refine_ls_wR_factor_ref     0.1233
_refine_ls_goodness_of_fit_ref     1.002
_refine_ls_restrained_S_all     1.002
_refine_ls_number_reflns     4082
_refine_ls_number_parameters     298
_refine_ls_number_restraints     1
_refine_ls_hydrogen_treatment     constr
_refine_ls_weighting_scheme     calc
_refine_ls_weighting_details
                 'calc w=1/[\s^2^(Fo^2^)+(0.0340P)^2^] where P=(Fo^2^+2Fc^2^)/3'
_atom_sites_solution_hydrogens     geom
_atom_sites_solution_primary     direct
_atom_sites_solution_secondary     difmap
_refine_ls_shift/su_max     0.000
_refine_ls_shift/su_mean     0.000
_refine_diff_density_max     0.195
_refine_diff_density_min     -0.168
_refine_ls_extinction_method     '<i>SHELXL97</i> (Sheldrick, 2008)'
_refine_ls_extinction_coef     0.105(11)
_refine_ls_abs_structure_details     'Flack (1983), 1930 Friedel pairs'
_refine_ls_abs_structure_Flack     0.01(16)
loop_
    _atom_type_symbol
    _atom_type_description
    _atom_type_scat_dispersion_real
    _atom_type_scat_dispersion_imag
    _atom_type_scat_source
    'C' 'C' 0.0033 0.0016
                         'International Tables Vol C Tables 4.2.6.8 and 6.1.1.4'
    'H' 'H' 0.0000 0.0000
                         'International Tables Vol C Tables 4.2.6.8 and 6.1.1.4'
    'N' 'N' 0.0061 0.0033
                         'International Tables Vol C Tables 4.2.6.8 and 6.1.1.4'
    'O' 'O' 0.0106 0.0060
                         'International Tables Vol C Tables 4.2.6.8 and 6.1.1.4'
    'F' 'F' 0.0171 0.0103
                         'International Tables Vol C Tables 4.2.6.8 and 6.1.1.4'
    'P' 'P' 0.1023 0.0942
                         'International Tables Vol C Tables 4.2.6.8 and 6.1.1.4'
_computing_data_collection     '<i>CAD-4</i> (Enraf--Nonius, 1989)'
_computing_cell_refinement     '<i>CAD-4</i> (Enraf--Nonius, 1989)'
_computing_data_reduction     '<i>XCAD4</i> (Harms & Wocadlo, 1995)'
_computing_structure_solution     '<i>SHELXS97</i> (Sheldrick, 2008)'
_computing_structure_refinement     '<i>SHELXL97</i> (Sheldrick, 2008)'
_computing_molecular_graphics     '<i>SHELXTL</i> (Sheldrick, 2008)'
_computing_publication_material     '<i>SHELXTL</i> (Sheldrick, 2008)'
loop_
    _atom_site_type_symbol
    _atom_site_label
    _atom_site_fract_x
    _atom_site_fract_y
    _atom_site_fract_z
    _atom_site_U_iso_or_equiv
    _atom_site_adp_type
    _atom_site_calc_flag
    _atom_site_refinement_flags
    _atom_site_occupancy
    _atom_site_disorder_assembly
    _atom_site_disorder_group
    O O1 0.8641(3) 0.5204(5) 0.2865(3) 0.119(2) Uani d . 1 . .
    H H1A 0.8104 0.5362 0.2756 0.179 Uiso calc R 1 . .
    N N1 1.0848(6) 0.8302(5) 0.4610(6) 0.103(2) Uani d . 1 . .
    C C1 1.1347(5) 0.9027(6) 0.5270(7) 0.123(3) Uani d . 1 . .
    H H1B 1.1127 0.9740 0.5144 0.185 Uiso calc R 1 . .
    H H1C 1.1983 0.8989 0.5082 0.185 Uiso calc R 1 . .
    H H1D 1.1268 0.8845 0.6030 0.185 Uiso calc R 1 . .
    O O2 1.0931(3) 0.4708(3) 0.5634(3) 0.0826(14) Uani d . 1 . .
    H H2A 1.1025 0.4740 0.6298 0.124 Uiso calc R 1 . .
    N N2 1.0515(4) 0.6773(4) 0.3942(5) 0.0724(16) Uani d . 1 . .
    C C2 1.1092(6) 0.7153(6) 0.4672(6) 0.092(3) Uani d . 1 . .
    H H2B 1.1525 0.6804 0.5101 0.111 Uiso calc R 1 . .
    N N3 0.9585(3) 0.2977(4) 0.4254(4) 0.0595(13) Uani d . 1 . .
    C C3 1.0013(6) 0.7562(7) 0.3474(7) 0.101(2) Uani d . 1 . .
    H H3A 0.9577 0.7467 0.2927 0.121 Uiso calc R 1 . .
    N N4 0.8598(4) 0.1738(4) 0.4570(4) 0.0708(15) Uani d . 1 . .
    C C4 1.0258(6) 0.8556(7) 0.3952(8) 0.098(3) Uani d . 1 . .
    H H4A 1.0027 0.9233 0.3801 0.117 Uiso calc R 1 . .
    C C5 1.0500(4) 0.5689(4) 0.3557(5) 0.0593(15) Uani d . 1 . .
    H H5A 1.1108 0.5385 0.3631 0.071 Uiso calc R 1 . .
    H H5B 1.0342 0.5684 0.2783 0.071 Uiso calc R 1 . .
    C C6 0.9823(3) 0.4998(4) 0.4183(4) 0.0402(12) Uani d . 1 . .
    C C7 1.0003(4) 0.4992(5) 0.5411(4) 0.0649(16) Uani d . 1 . .
    H H7A 0.9877 0.5695 0.5712 0.078 Uiso calc R 1 . .
    H H7B 0.9598 0.4484 0.5765 0.078 Uiso calc R 1 . .
    C C8 0.8832(3) 0.5271(5) 0.3995(4) 0.0580(15) Uani d . 1 . .
    H H8A 0.8445 0.4778 0.4398 0.070 Uiso calc R 1 . .
    H H8B 0.8709 0.5990 0.4257 0.070 Uiso calc R 1 . .
    C C9 1.0043(4) 0.3873(4) 0.3704(5) 0.0637(15) Uani d . 1 . .
    H H9A 0.9872 0.3866 0.2934 0.076 Uiso calc R 1 . .
    H H9B 1.0698 0.3760 0.3744 0.076 Uiso calc R 1 . .
    C C10 0.9922(5) 0.2325(5) 0.5067(5) 0.0652(19) Uani d . 1 . .
    H H10A 1.0493 0.2387 0.5397 0.078 Uiso calc R 1 . .
    C C11 0.9291(5) 0.1587(6) 0.5303(6) 0.081(2) Uani d . 1 . .
    H H11A 0.9320 0.1074 0.5855 0.098 Uiso calc R 1 . .
    C C12 0.8786(4) 0.2570(4) 0.3921(5) 0.0599(16) Uani d . 1 . .
    H H12A 0.8428 0.2821 0.3344 0.072 Uiso calc R 1 . .
    C C13 0.7815(5) 0.1020(6) 0.4552(6) 0.109(3) Uani d . 1 . .
    H H13A 0.7397 0.1243 0.3988 0.164 Uiso calc R 1 . .
    H H13B 0.7513 0.1040 0.5252 0.164 Uiso calc R 1 . .
    H H13C 0.8019 0.0305 0.4404 0.164 Uiso calc R 1 . .
    P P1 0.72571(13) 0.35606(18) 0.68464(19) 0.0911(6) Uani d . 1 . .
    F F1 0.7669(3) 0.4744(3) 0.6875(5) 0.1535(18) Uani d . 1 . .
    F F2 0.6868(3) 0.2424(3) 0.6720(5) 0.1459(18) Uani d . 1 . .
    F F3 0.6246(3) 0.4001(4) 0.6840(4) 0.1420(16) Uani d . 1 . .
    F F4 0.7290(3) 0.3498(5) 0.8136(3) 0.151(2) Uani d . 1 . .
    F F5 0.7254(4) 0.3651(4) 0.5546(4) 0.140(2) Uani d . 1 . .
    F F6 0.8266(2) 0.3132(4) 0.6825(5) 0.1478(18) Uani d . 1 . .
    P P2 0.64385(14) 0.33975(18) 0.1878(2) 0.0992(7) Uani d . 1 . .
    F F7 0.7457(4) 0.3277(4) 0.1659(6) 0.179(2) Uani d . 1 . .
    F F8 0.6282(7) 0.3840(8) 0.0811(7) 0.355(7) Uani d . 1 . .
    F F9 0.6598(5) 0.3032(5) 0.3039(4) 0.220(3) Uani d . 1 . .
    F F10 0.6708(5) 0.4574(5) 0.2350(7) 0.238(4) Uani d . 1 . .
    F F11 0.6079(10) 0.2399(7) 0.1625(8) 0.390(8) Uani d . 1 . .
    F F12 0.5486(5) 0.3672(9) 0.2204(9) 0.314(6) Uani d . 1 . .
loop_
    _atom_site_aniso_label
    _atom_site_aniso_U_11
    _atom_site_aniso_U_22
    _atom_site_aniso_U_33
    _atom_site_aniso_U_12
    _atom_site_aniso_U_13
    _atom_site_aniso_U_23
    O1 0.069(3) 0.240(6) 0.049(2) 0.047(4) 0.006(2) 0.014(3)
    N1 0.109(6) 0.068(5) 0.131(6) -0.036(5) 0.018(5) -0.028(4)
    C1 0.117(7) 0.105(6) 0.147(8) -0.006(6) 0.008(7) 0.006(6)
    O2 0.054(3) 0.125(4) 0.069(3) 0.022(3) -0.011(2) -0.016(3)
    N2 0.065(4) 0.067(4) 0.086(4) -0.006(3) 0.021(3) -0.005(3)
    C2 0.090(6) 0.085(6) 0.102(6) -0.023(5) 0.021(5) -0.031(5)
    N3 0.063(3) 0.050(3) 0.066(3) -0.011(3) -0.019(3) -0.010(3)
    C3 0.085(6) 0.110(6) 0.108(6) -0.009(6) 0.028(5) -0.005(6)
    N4 0.061(3) 0.087(4) 0.065(3) -0.029(3) -0.006(3) 0.009(3)
    C4 0.077(6) 0.100(7) 0.116(8) 0.008(5) 0.038(5) 0.012(6)
    C5 0.053(3) 0.053(3) 0.071(4) 0.004(3) 0.009(3) 0.004(3)
    C6 0.047(3) 0.036(2) 0.037(3) -0.012(3) -0.006(3) 0.005(2)
    C7 0.061(4) 0.092(4) 0.042(3) 0.000(3) -0.003(3) -0.020(3)
    C8 0.047(3) 0.087(4) 0.041(3) 0.021(3) 0.004(3) 0.015(3)
    C9 0.068(4) 0.075(4) 0.048(3) -0.007(4) 0.005(3) -0.002(3)
    C10 0.071(5) 0.052(4) 0.072(5) -0.003(4) -0.016(4) 0.005(3)
    C11 0.087(5) 0.089(5) 0.069(5) 0.014(5) -0.003(4) 0.004(4)
    C12 0.067(4) 0.025(2) 0.088(4) -0.004(3) -0.020(4) 0.001(3)
    C13 0.077(5) 0.133(7) 0.118(6) -0.067(5) -0.007(4) -0.008(5)
    P1 0.0748(13) 0.1251(16) 0.0734(12) -0.0271(12) -0.0068(14) -0.0219(14)
    F1 0.166(4) 0.136(3) 0.159(4) -0.059(3) -0.010(4) -0.044(4)
    F2 0.170(4) 0.120(3) 0.148(4) -0.072(3) -0.012(4) -0.026(4)
    F3 0.077(3) 0.234(5) 0.116(3) -0.002(3) -0.004(3) 0.021(4)
    F4 0.117(4) 0.264(7) 0.073(3) 0.014(4) 0.002(3) -0.007(4)
    F5 0.135(5) 0.198(6) 0.087(4) -0.029(4) 0.016(3) 0.012(3)
    F6 0.067(3) 0.206(5) 0.170(4) 0.001(3) -0.014(4) -0.073(4)
    P2 0.0872(16) 0.1174(17) 0.0929(15) -0.0272(13) -0.0190(16) 0.0416(15)
    F7 0.130(5) 0.235(6) 0.171(5) -0.026(4) 0.038(5) -0.041(6)
    F8 0.375(14) 0.489(14) 0.201(8) -0.219(11) -0.182(9) 0.238(9)
    F9 0.263(8) 0.293(8) 0.104(5) -0.080(7) -0.052(5) 0.083(5)
    F10 0.206(7) 0.153(5) 0.355(12) -0.041(5) 0.034(7) 0.001(7)
    F11 0.70(2) 0.233(7) 0.241(9) -0.308(11) 0.025(13) -0.029(8)
    F12 0.111(5) 0.491(15) 0.340(14) 0.080(7) -0.002(6) 0.009(12)
_geom_special_details
;
 All s.u.'s (except the s.u. in the dihedral angle between two l.s. planes)
 are estimated using the full covariance matrix. The cell s.u.'s are taken
 into account individually in the estimation of s.u.'s in distances, angles
 and torsion angles; correlations between s.u.'s in cell parameters are only
 used when they are defined by crystal symmetry. An approximate (isotropic)
 treatment of cell s.u.'s is used for estimating s.u.'s involving l.s. planes.
;
loop_
    _geom_bond_atom_site_label_1
    _geom_bond_atom_site_label_2
    _geom_bond_site_symmetry_2
    _geom_bond_distance
    _geom_bond_publ_flag
    O1 C8 . 1.406(6) ?
    O1 H1A . 0.8200 ?
    N1 C4 . 1.219(9) ?
    N1 C1 . 1.413(9) ?
    N1 C2 . 1.482(10) ?
    C1 H1B . 0.9600 ?
    C1 H1C . 0.9600 ?
    C1 H1D . 0.9600 ?
    O2 C7 . 1.428(7) ?
    O2 H2A . 0.8200 ?
    N2 C2 . 1.314(8) ?
    N2 C3 . 1.354(9) ?
    N2 C5 . 1.434(6) ?
    C2 H2B . 0.9300 ?
    N3 C12 . 1.338(6) ?
    N3 C10 . 1.372(7) ?
    N3 C9 . 1.467(7) ?
    C3 C4 . 1.419(11) ?
    C3 H3A . 0.9300 ?
    N4 C12 . 1.335(7) ?
    N4 C11 . 1.363(8) ?
    N4 C13 . 1.454(7) ?
    C4 H4A . 0.9300 ?
    C5 C6 . 1.519(6) ?
    C5 H5A . 0.9700 ?
    C5 H5B . 0.9700 ?
    C6 C8 . 1.506(6) ?
    C6 C7 . 1.518(7) ?
    C6 C9 . 1.556(8) ?
    C7 H7A . 0.9700 ?
    C7 H7B . 0.9700 ?
    C8 H8A . 0.9700 ?
    C8 H8B . 0.9700 ?
    C9 H9A . 0.9700 ?
    C9 H9B . 0.9700 ?
    C10 C11 . 1.336(8) ?
    C10 H10A . 0.9300 ?
    C11 H11A . 0.9300 ?
    C12 H12A . 0.9300 ?
    C13 H13A . 0.9600 ?
    C13 H13B . 0.9600 ?
    C13 H13C . 0.9600 ?
    P1 F2 . 1.538(4) ?
    P1 F6 . 1.570(4) ?
    P1 F4 . 1.572(4) ?
    P1 F3 . 1.578(4) ?
    P1 F5 . 1.586(5) ?
    P1 F1 . 1.598(4) ?
    P2 F11 . 1.390(6) ?
    P2 F8 . 1.429(6) ?
    P2 F12 . 1.489(7) ?
    P2 F9 . 1.503(5) ?
    P2 F7 . 1.521(6) ?
    P2 F10 . 1.628(6) ?
loop_
    _geom_angle_atom_site_label_1
    _geom_angle_atom_site_label_2
    _geom_angle_atom_site_label_3
    _geom_angle_site_symmetry_1
    _geom_angle_site_symmetry_3
    _geom_angle
    _geom_angle_publ_flag
    C8 O1 H1A . . 109.5 ?
    C4 N1 C1 . . 124.8(9) ?
    C4 N1 C2 . . 117.1(8) ?
    C1 N1 C2 . . 118.0(8) ?
    N1 C1 H1B . . 109.5 ?
    N1 C1 H1C . . 109.5 ?
    H1B C1 H1C . . 109.5 ?
    N1 C1 H1D . . 109.5 ?
    H1B C1 H1D . . 109.5 ?
    H1C C1 H1D . . 109.5 ?
    C7 O2 H2A . . 109.5 ?
    C2 N2 C3 . . 111.6(7) ?
    C2 N2 C5 . . 124.9(6) ?
    C3 N2 C5 . . 122.9(7) ?
    N2 C2 N1 . . 99.3(7) ?
    N2 C2 H2B . . 130.3 ?
    N1 C2 H2B . . 130.3 ?
    C12 N3 C10 . . 107.8(5) ?
    C12 N3 C9 . . 123.4(5) ?
    C10 N3 C9 . . 128.2(5) ?
    N2 C3 C4 . . 109.2(8) ?
    N2 C3 H3A . . 125.4 ?
    C4 C3 H3A . . 125.4 ?
    C12 N4 C11 . . 109.9(6) ?
    C12 N4 C13 . . 129.4(6) ?
    C11 N4 C13 . . 120.7(6) ?
    N1 C4 C3 . . 102.7(9) ?
    N1 C4 H4A . . 128.7 ?
    C3 C4 H4A . . 128.7 ?
    N2 C5 C6 . . 112.6(4) ?
    N2 C5 H5A . . 109.1 ?
    C6 C5 H5A . . 109.1 ?
    N2 C5 H5B . . 109.1 ?
    C6 C5 H5B . . 109.1 ?
    H5A C5 H5B . . 107.8 ?
    C8 C6 C7 . . 108.5(4) ?
    C8 C6 C5 . . 114.9(4) ?
    C7 C6 C5 . . 112.5(4) ?
    C8 C6 C9 . . 110.3(4) ?
    C7 C6 C9 . . 109.2(4) ?
    C5 C6 C9 . . 101.1(4) ?
    O2 C7 C6 . . 110.6(4) ?
    O2 C7 H7A . . 109.5 ?
    C6 C7 H7A . . 109.5 ?
    O2 C7 H7B . . 109.5 ?
    C6 C7 H7B . . 109.5 ?
    H7A C7 H7B . . 108.1 ?
    O1 C8 C6 . . 109.0(4) ?
    O1 C8 H8A . . 109.9 ?
    C6 C8 H8A . . 109.9 ?
    O1 C8 H8B . . 109.9 ?
    C6 C8 H8B . . 109.9 ?
    H8A C8 H8B . . 108.3 ?
    N3 C9 C6 . . 115.2(4) ?
    N3 C9 H9A . . 108.5 ?
    C6 C9 H9A . . 108.5 ?
    N3 C9 H9B . . 108.5 ?
    C6 C9 H9B . . 108.5 ?
    H9A C9 H9B . . 107.5 ?
    C11 C10 N3 . . 108.5(6) ?
    C11 C10 H10A . . 125.8 ?
    N3 C10 H10A . . 125.8 ?
    C10 C11 N4 . . 106.1(6) ?
    C10 C11 H11A . . 126.9 ?
    N4 C11 H11A . . 126.9 ?
    N4 C12 N3 . . 107.3(5) ?
    N4 C12 H12A . . 126.4 ?
    N3 C12 H12A . . 126.4 ?
    N4 C13 H13A . . 109.5 ?
    N4 C13 H13B . . 109.5 ?
    H13A C13 H13B . . 109.5 ?
    N4 C13 H13C . . 109.5 ?
    H13A C13 H13C . . 109.5 ?
    H13B C13 H13C . . 109.5 ?
    F2 P1 F6 . . 91.8(3) ?
    F2 P1 F4 . . 93.7(3) ?
    F6 P1 F4 . . 88.3(3) ?
    F2 P1 F3 . . 88.6(3) ?
    F6 P1 F3 . . 178.7(4) ?
    F4 P1 F3 . . 92.9(3) ?
    F2 P1 F5 . . 88.0(3) ?
    F6 P1 F5 . . 90.6(3) ?
    F4 P1 F5 . . 178.0(3) ?
    F3 P1 F5 . . 88.1(3) ?
    F2 P1 F1 . . 175.5(4) ?
    F6 P1 F1 . . 87.8(3) ?
    F4 P1 F1 . . 90.8(3) ?
    F3 P1 F1 . . 91.7(3) ?
    F5 P1 F1 . . 87.5(3) ?
    F11 P2 F8 . . 95.0(6) ?
    F11 P2 F12 . . 84.9(6) ?
    F8 P2 F12 . . 90.2(6) ?
    F11 P2 F9 . . 89.6(5) ?
    F8 P2 F9 . . 174.9(6) ?
    F12 P2 F9 . . 88.0(5) ?
    F11 P2 F7 . . 104.1(7) ?
    F8 P2 F7 . . 92.1(5) ?
    F12 P2 F7 . . 170.5(5) ?
    F9 P2 F7 . . 88.9(4) ?
    F11 P2 F10 . . 169.1(6) ?
    F8 P2 F10 . . 90.5(5) ?
    F12 P2 F10 . . 85.6(5) ?
    F9 P2 F10 . . 84.6(4) ?
    F7 P2 F10 . . 85.1(3) ?
loop_
    _geom_torsion_atom_site_label_1
    _geom_torsion_atom_site_label_2
    _geom_torsion_atom_site_label_3
    _geom_torsion_atom_site_label_4
    _geom_torsion_site_symmetry_1
    _geom_torsion_site_symmetry_2
    _geom_torsion_site_symmetry_3
    _geom_torsion_site_symmetry_4
    _geom_torsion
    _geom_torsion_publ_flag
    C3 N2 C2 N1 . . . . 1.7(7) ?
    C5 N2 C2 N1 . . . . 173.0(5) ?
    C4 N1 C2 N2 . . . . -1.5(9) ?
    C1 N1 C2 N2 . . . . -178.1(6) ?
    C2 N2 C3 C4 . . . . -1.6(9) ?
    C5 N2 C3 C4 . . . . -173.1(6) ?
    C1 N1 C4 C3 . . . . 177.0(7) ?
    C2 N1 C4 C3 . . . . 0.6(10) ?
    N2 C3 C4 N1 . . . . 0.5(9) ?
    C2 N2 C5 C6 . . . . 95.0(7) ?
    C3 N2 C5 C6 . . . . -94.7(7) ?
    N2 C5 C6 C8 . . . . 68.1(6) ?
    N2 C5 C6 C7 . . . . -56.8(6) ?
    N2 C5 C6 C9 . . . . -173.2(5) ?
    C8 C6 C7 O2 . . . . 178.5(5) ?
    C5 C6 C7 O2 . . . . -53.2(6) ?
    C9 C6 C7 O2 . . . . 58.2(6) ?
    C7 C6 C8 O1 . . . . -175.8(5) ?
    C5 C6 C8 O1 . . . . 57.2(7) ?
    C9 C6 C8 O1 . . . . -56.3(6) ?
    C12 N3 C9 C6 . . . . 93.2(6) ?
    C10 N3 C9 C6 . . . . -96.3(7) ?
    C8 C6 C9 N3 . . . . -66.1(6) ?
    C7 C6 C9 N3 . . . . 53.0(6) ?
    C5 C6 C9 N3 . . . . 171.8(5) ?
    C12 N3 C10 C11 . . . . -6.0(7) ?
    C9 N3 C10 C11 . . . . -177.7(6) ?
    N3 C10 C11 N4 . . . . 4.7(8) ?
    C12 N4 C11 C10 . . . . -1.8(8) ?
    C13 N4 C11 C10 . . . . 176.3(6) ?
    C11 N4 C12 N3 . . . . -1.8(7) ?
    C13 N4 C12 N3 . . . . -179.7(6) ?
    C10 N3 C12 N4 . . . . 4.7(7) ?
    C9 N3 C12 N4 . . . . 176.9(5) ?
loop_
    _geom_hbond_atom_site_label_D
    _geom_hbond_atom_site_label_H
    _geom_hbond_atom_site_label_A
    _geom_hbond_site_symmetry_A
    _geom_hbond_distance_DH
    _geom_hbond_distance_HA
    _geom_hbond_distance_DA
    _geom_hbond_angle_DHA
    C5 H5B O1 . 0.97 2.56 2.910(7) 101.3
    C9 H9A O1 . 0.97 2.46 2.831(8) 102.4
    O1 H1A F10 . 0.82 2.32 3.001(8) 140.7
    O2 H2A O1 2_765 0.82 1.97 2.787(6) 175.2
    C2 H2B F7 2_765 0.93 2.41 3.261(11) 151.8
    C13 H13B O2 4_455 0.96 2.54 3.186(7) 124.9
