# Supplementary material for: 3,3′-Dimethyl-1,1′-[(1,3-dihy­droxy­propane-2,2-di­yl)dimethyl­idene]diimidazolium bis­(hexa­fluoro­phosphate)
Source: Acta Crystallogr Sect E Struct Rep Online. 2010 Nov 24;66(Pt 12):o3282. doi: 10.1107/S1600536810047677 (PMC3011425; doi:10.1107/S1600536810047677)
Supplement: Supplementary file 2 [file e-66-o3282-Isup2.hkl]

# 
# h,k,l, Fc-squared, Fo-squared, sigma(Fo-squared) and status flag 
# 
data_I
_shelx_title '    B in Pna2(1)' 
_shelx_refln_list_code          4 
_shelx_F_calc_maximum      237.89 
_exptl_crystal_F_000      1128.00 
_reflns_d_resolution_high  0.8287 
 
loop_ 
 _symmetry_equiv_pos_as_xyz 
 'x, y, z' 
 '-x, -y, z+1/2' 
 '-x+1/2, y+1/2, z+1/2' 
 'x+1/2, -y+1/2, z' 
 
_cell_length_a    14.6220 
_cell_length_b    12.5040 
_cell_length_c    12.1650 
_cell_angle_alpha  90.000 
_cell_angle_beta   90.000 
_cell_angle_gamma  90.000 
 
_shelx_F_squared_multiplier     1.000 
 
loop_ 
 _refln_index_h 
 _refln_index_k 
 _refln_index_l 
 _refln_F_squared_calc 
 _refln_F_squared_meas 
 _refln_F_squared_sigma 
 _refln_observed_status 
   0   0 -14       56.94       59.31     21.53 o 
   2   0 -14       40.25        9.35     36.80 o 
   4   0 -14        1.17       24.72     29.25 o 
   1   1 -14       25.33       24.10     24.10 o 
   2   1 -14        4.92       11.79     30.05 o 
   3   1 -14        7.95       16.48     28.06 o 
   4   1 -14        4.07        2.55     29.37 o 
   5   1 -14        0.72        7.03     26.84 o 
   0   2 -14       34.65       70.57     24.68 o 
   1   2 -14       26.28       18.58     21.49 o 
   2   2 -14       15.69       39.80     28.92 o 
   3   2 -14       13.99        9.73     27.39 o 
   4   2 -14       11.48       15.66     24.40 o 
   1   3 -14       23.65       45.67     20.52 o 
   2   3 -14        5.54       13.15     24.85 o 
   3   3 -14        5.29       19.55     19.55 o 
   0   4 -14       28.88       19.61     19.61 o 
   1   4 -14        8.80        8.69     22.92 o 
   2   4 -14       29.28       44.81     28.91 o 
   2   0 -13       12.08        6.56     34.51 o 
   4   0 -13        2.42       34.19     31.00 o 
   6   0 -13       54.82       94.99     30.55 o 
   8   0 -13        4.21       11.71     27.44 o 
   0   1 -13       26.81        4.66     23.01 o 
   1   1 -13        4.86        2.35     24.27 o 
   2   1 -13       15.49       18.96     34.60 o 
   3   1 -13        5.82       32.56     32.56 o 
   4   1 -13       10.34       13.38     28.37 o 
   5   1 -13        1.05       20.65     28.03 o 
   6   1 -13        2.59       14.47     26.37 o 
   7   1 -13       11.34       22.79     27.91 o 
   8   1 -13        0.30       28.08     22.08 o 
   1   2 -13        0.73        0.85     19.59 o 
   2   2 -13        0.05       18.15     31.91 o 
   3   2 -13        5.91        7.72     30.11 o 
   4   2 -13       10.01        2.36     25.22 o 
   5   2 -13        0.16        0.86     22.40 o 
   6   2 -13        6.28       56.28     22.19 o 
   7   2 -13       23.12       30.09     24.73 o 
   0   3 -13        6.01        8.37     21.03 o 
   1   3 -13        1.20       20.57     20.57 o 
   2   3 -13        4.87       16.75     25.99 o 
   3   3 -13       33.40       36.04     25.23 o 
   4   3 -13       12.21        8.49     20.90 o 
   5   3 -13       14.61       40.43     22.15 o 
   6   3 -13        0.87       22.21     22.21 o 
   7   3 -13        1.05        3.72     22.98 o 
   1   4 -13        8.87       12.15     22.37 o 
   2   4 -13        0.44        0.81     27.31 o 
   3   4 -13        2.44       20.35     24.56 o 
   4   4 -13        4.39        2.44     26.41 o 
   5   4 -13        1.46       19.11     27.64 o 
   6   4 -13        0.31        6.53     23.72 o 
   0   5 -13       23.96        9.14     23.63 o 
   1   5 -13        1.54       30.76     21.81 o 
   2   5 -13        2.64       12.69     26.34 o 
   3   5 -13       11.54       12.97     20.80 o 
   4   5 -13        7.51       25.37     25.37 o 
   5   5 -13        2.84        9.23     24.35 o 
   1   6 -13        6.12        6.71     20.98 o 
   2   6 -13       14.77       42.27     22.98 o 
   3   6 -13       17.02       34.55     21.13 o 
   4   6 -13        2.98       18.41     20.25 o 
   0   0 -12       97.87      112.37     24.69 o 
   2   0 -12        0.49       16.53     36.14 o 
   4   0 -12       53.15       56.79     31.77 o 
   6   0 -12       22.80        2.64     32.27 o 
   8   0 -12        6.27       12.94     28.66 o 
  10   0 -12       19.01       23.32     27.73 o 
   1   1 -12       15.33       20.75     26.84 o 
   2   1 -12       18.31       28.25     31.55 o 
   3   1 -12       31.95        5.41     28.36 o 
   4   1 -12       12.60       11.15     30.95 o 
   5   1 -12       40.47       31.91     31.04 o 
   6   1 -12       16.95       53.28     26.10 o 
   7   1 -12       15.86       24.53     28.54 o 
   8   1 -12        3.47        4.65     28.14 o 
   9   1 -12       23.49        6.86     25.50 o 
  10   1 -12        8.63        8.56     26.66 o 
   0   2 -12       17.24        3.10     30.39 o 
   1   2 -12       38.55        9.66     27.56 o 
   2   2 -12        3.79       19.79     28.55 o 
   3   2 -12        2.97       36.32     24.31 o 
   4   2 -12        3.59       24.12     24.12 o 
   5   2 -12        0.88       36.03     23.12 o 
   6   2 -12       15.47       57.56     22.75 o 
   7   2 -12        1.23        8.83     23.62 o 
   8   2 -12        7.30       25.78     25.78 o 
   9   2 -12       11.28       27.01     24.12 o 
   1   3 -12        8.82        9.73     22.23 o 
   2   3 -12        5.77       13.95     24.21 o 
   3   3 -12       27.84        2.66     28.67 o 
   4   3 -12        2.65        2.34     23.36 o 
   5   3 -12        8.73       20.34     24.40 o 
   6   3 -12        7.81       10.95     23.69 o 
   7   3 -12        0.61       14.81     20.66 o 
   8   3 -12        2.40       20.30     23.59 o 
   9   3 -12        2.60       21.77     21.77 o 
   0   4 -12       50.13       56.15     22.57 o 
   1   4 -12        2.67        2.54     29.41 o 
   2   4 -12       31.54       49.05     25.72 o 
   3   4 -12       48.50       33.50     26.29 o 
   4   4 -12       60.73       48.06     29.68 o 
   5   4 -12        3.23       30.39     30.39 o 
   6   4 -12       23.37        4.84     28.31 o 
   7   4 -12        1.38       40.08     22.62 o 
   8   4 -12        7.57       25.45     25.45 o 
   1   5 -12       12.69       12.79     23.97 o 
   2   5 -12       22.76       10.77     26.66 o 
   3   5 -12        7.70       23.63     26.34 o 
   4   5 -12        0.61       35.84     25.84 o 
   5   5 -12        9.28       25.96     25.96 o 
   6   5 -12        6.45       27.71     27.71 o 
   7   5 -12        3.21       26.39     26.39 o 
   8   5 -12        1.04       12.53     20.52 o 
   0   6 -12        4.24       25.15     25.15 o 
   1   6 -12        1.83        0.00     24.64 o 
   2   6 -12       28.12       20.35     24.47 o 
   3   6 -12       11.85       38.12     25.02 o 
   4   6 -12        3.47       11.48     24.54 o 
   5   6 -12        6.97       30.44     26.64 o 
   6   6 -12        0.94       11.81     23.41 o 
   7   6 -12        8.69       36.03     21.99 o 
   1   7 -12       10.31       25.35     26.69 o 
   2   7 -12        5.05       21.20     23.71 o 
   3   7 -12        5.88       15.99     26.05 o 
   4   7 -12        1.14       24.41     24.41 o 
   5   7 -12        0.15        0.68     19.12 o 
   0   8 -12        0.12       36.69     17.78 o 
   1   8 -12       19.59       21.18      6.61 o 
   2   8 -12        1.71       23.55     23.55 o 
   3   8 -12        1.78       24.25     24.25 o 
   2   0 -11       24.56        9.36     36.62 o 
   4   0 -11      117.95      190.58     36.80 o 
   6   0 -11       66.10      116.31     35.51 o 
   8   0 -11       29.57        2.61     30.71 o 
  10   0 -11        4.68       25.44     26.69 o 
   0   1 -11        6.84       12.19     25.68 o 
   1   1 -11       33.07       49.64     27.24 o 
   2   1 -11        9.80       31.81     32.19 o 
   3   1 -11       10.40       16.26     29.06 o 
   4   1 -11       42.19       92.03     30.46 o 
   5   1 -11       71.84       67.88     32.03 o 
   6   1 -11       14.38       12.82     28.93 o 
   7   1 -11        5.93        7.62     29.64 o 
   8   1 -11       14.44       14.96     29.11 o 
   9   1 -11        9.84       34.37     27.60 o 
  10   1 -11       11.72       16.75     27.68 o 
  11   1 -11       26.49       77.78     23.95 o 
   1   2 -11        1.66       12.67     23.01 o 
   2   2 -11       30.65       26.54     29.59 o 
   3   2 -11       43.68       54.32     25.37 o 
   4   2 -11       14.10        0.00     26.22 o 
   5   2 -11       21.65       51.93     23.26 o 
   6   2 -11        3.06        6.83     25.75 o 
   7   2 -11       13.87        9.14     27.15 o 
   8   2 -11       28.02       29.58     26.19 o 
   9   2 -11       41.30       38.45     25.40 o 
  10   2 -11        3.88       24.23     24.23 o 
  11   2 -11       20.17       16.83     24.18 o 
   0   3 -11       42.29       18.49     22.59 o 
   1   3 -11        6.62       18.26     23.55 o 
   2   3 -11       45.55       30.71     25.39 o 
   3   3 -11       20.47       25.07     30.57 o 
   4   3 -11       13.50        2.46     29.24 o 
   5   3 -11        0.67        7.32     24.22 o 
   6   3 -11       20.23       27.82     27.82 o 
   7   3 -11        0.15        0.58     24.10 o 
   8   3 -11       26.07       26.44     28.05 o 
   9   3 -11        4.82       12.79     24.08 o 
  10   3 -11       19.26       16.39     23.03 o 
  11   3 -11        1.56        7.72     22.11 o 
   1   4 -11       30.53       47.10     28.52 o 
   2   4 -11       19.25       18.99     29.48 o 
   3   4 -11       40.95       12.18     24.94 o 
   4   4 -11        1.78        5.33     27.90 o 
   5   4 -11        4.18       16.20     30.87 o 
   6   4 -11       50.52       48.72     14.52 o 
   7   4 -11       41.49       21.62     27.22 o 
   8   4 -11       10.83       38.29     26.13 o 
   9   4 -11       16.00        0.00     23.86 o 
  10   4 -11       40.59        2.02     21.79 o 
   0   5 -11       59.61       57.28     26.44 o 
   1   5 -11        3.13       21.06     29.42 o 
   2   5 -11       41.64        8.24     28.84 o 
   3   5 -11        7.93        2.54     28.20 o 
   4   5 -11       14.66       25.91     25.91 o 
   5   5 -11       41.18       62.24     27.29 o 
   6   5 -11       33.48       28.63     28.36 o 
   7   5 -11        4.76       57.17     24.65 o 
   8   5 -11       14.36        7.06     26.18 o 
   9   5 -11        5.28       10.62     23.25 o 
  10   5 -11       12.08       13.56     22.08 o 
   1   6 -11        9.02       25.04     25.04 o 
   2   6 -11        3.61       13.20     27.28 o 
   3   6 -11        0.11       40.13     24.74 o 
   4   6 -11       41.19       40.01     12.33 o 
   5   6 -11       27.43       34.96     26.08 o 
   6   6 -11        1.19        1.70     25.85 o 
   7   6 -11        1.39        0.00     24.12 o 
   8   6 -11        6.38       13.77     25.14 o 
   9   6 -11        0.43        6.33     23.59 o 
   0   7 -11       74.09       18.88     26.17 o 
   1   7 -11        8.27       41.46     23.99 o 
   2   7 -11        1.42       12.44     28.58 o 
   3   7 -11       18.58       27.69     27.69 o 
   4   7 -11       42.19       48.15     26.17 o 
   5   7 -11       18.65       55.63     21.04 o 
   6   7 -11        4.87       27.61     27.61 o 
   7   7 -11        3.90        0.00     24.15 o 
   8   7 -11        5.06        8.97     24.69 o 
   1   8 -11        5.33        2.31     22.57 o 
   2   8 -11        1.94        4.66     25.17 o 
   3   8 -11        2.03       24.85     24.85 o 
   4   8 -11        5.73       24.97     24.97 o 
   5   8 -11        5.26       24.90     24.90 o 
   6   8 -11        5.72       27.87     22.72 o 
   0   9 -11       17.23       18.52     22.81 o 
   1   9 -11        2.24        6.33     21.37 o 
   2   9 -11       13.34       23.16     23.16 o 
   3   9 -11        9.22        4.37     20.30 o 
   4   9 -11        4.66        6.50     22.83 o 
   0   0 -10      973.21     1043.65     45.38 o 
   2   0 -10      379.82      420.59     44.85 o 
   4   0 -10      198.98      128.59     35.84 o 
   6   0 -10        7.61       29.51     33.02 o 
   8   0 -10      152.91      145.58     33.92 o 
  10   0 -10       14.68       29.60     29.89 o 
  12   0 -10       47.42       30.36     30.13 o 
   1   1 -10       21.10       56.26     27.37 o 
   2   1 -10      199.19      132.34     34.40 o 
   3   1 -10       25.56        7.81     27.14 o 
   4   1 -10       28.81       12.84     31.03 o 
   5   1 -10       86.76      146.86     28.23 o 
   6   1 -10       40.63       37.24     29.54 o 
   7   1 -10        7.26        0.00     27.18 o 
   8   1 -10       10.69       17.51     30.56 o 
   9   1 -10       14.02        5.10     29.73 o 
  10   1 -10       13.17       30.18     30.18 o 
  11   1 -10        8.29        9.91     28.01 o 
  12   1 -10       36.35       83.61     25.25 o 
   0   2 -10       31.22       64.73     26.74 o 
   1   2 -10      357.20      390.63     39.49 o 
   2   2 -10        9.97       47.05     25.72 o 
   3   2 -10        9.85        2.11     23.04 o 
   4   2 -10       76.87       58.62     25.12 o 
   5   2 -10       13.63       29.24     29.24 o 
   6   2 -10       38.37        2.32     29.00 o 
   7   2 -10       24.20        4.52     28.00 o 
   8   2 -10       26.10       14.21     29.80 o 
   9   2 -10       14.72        4.70     27.17 o 
  10   2 -10        3.72       26.85     26.85 o 
  11   2 -10        6.19        2.28     28.53 o 
  12   2 -10        7.89       17.80     25.24 o 
   1   3 -10        1.51       17.03     26.42 o 
   2   3 -10      112.58       69.02     27.09 o 
   3   3 -10      319.45      241.35     38.75 o 
   4   3 -10        2.09       20.76     29.41 o 
   5   3 -10       48.83        4.77     31.18 o 
   6   3 -10       33.88        4.74     27.01 o 
   7   3 -10       13.16       29.05     29.05 o 
   8   3 -10       25.49        0.00     27.89 o 
   9   3 -10       26.23       22.68     24.65 o 
  10   3 -10       30.21       17.84     28.60 o 
  11   3 -10       75.38       53.77     24.27 o 
  12   3 -10        0.40       22.51     20.83 o 
   0   4 -10      134.11      116.17     32.94 o 
   1   4 -10      126.84      180.95     30.75 o 
   2   4 -10       32.45       23.49     29.46 o 
   3   4 -10       23.27       35.80     25.04 o 
   4   4 -10      257.85      291.81     36.77 o 
   5   4 -10        5.37        2.68     27.43 o 
   6   4 -10       49.55       93.42     31.34 o 
   7   4 -10       14.96       14.98     28.80 o 
   8   4 -10       51.67       16.58     28.42 o 
   9   4 -10       22.00       18.21     26.59 o 
  10   4 -10        2.97       41.14     25.12 o 
  11   4 -10        6.25       26.52     19.35 o 
  12   4 -10        2.49        0.00     21.60 o 
   1   5 -10       79.21       20.76     29.94 o 
   2   5 -10       31.67       26.49     32.34 o 
   3   5 -10      140.48      120.54     27.79 o 
   4   5 -10       42.65        0.00     29.88 o 
   5   5 -10       45.40       40.28     12.44 o 
   6   5 -10        6.21       39.46     30.89 o 
   7   5 -10       64.66       15.47     28.94 o 
   8   5 -10       11.08       28.99     28.99 o 
   9   5 -10       12.64       69.07     24.35 o 
  10   5 -10       10.31       12.84     21.75 o 
  11   5 -10       13.33        1.99     21.69 o 
   0   6 -10       30.22       63.44     27.32 o 
   1   6 -10       50.16       30.90     28.98 o 
   2   6 -10       89.67       97.58     30.70 o 
   3   6 -10       15.61       50.85     24.50 o 
   4   6 -10       54.02        5.01     26.54 o 
   5   6 -10       15.52        7.61     28.99 o 
   6   6 -10        2.25       28.81     28.81 o 
   7   6 -10        9.35       12.89     28.53 o 
   8   6 -10       12.46       73.95     27.00 o 
   9   6 -10        1.13       23.03     19.63 o 
  10   6 -10       36.65       61.35     21.90 o 
   1   7 -10       15.42       42.36     24.83 o 
   2   7 -10       24.93       18.07     26.66 o 
   3   7 -10       19.15       50.60     24.58 o 
   4   7 -10       18.15       26.68     26.68 o 
   5   7 -10       30.21       45.83     29.55 o 
   6   7 -10       32.92       23.25     30.27 o 
   7   7 -10        2.61       48.30     26.34 o 
   8   7 -10        0.33       17.19     23.40 o 
   9   7 -10       29.55       29.69     26.05 o 
   0   8 -10        3.99        6.94     23.13 o 
   1   8 -10       24.53        4.72     25.46 o 
   2   8 -10       24.77       27.10     27.10 o 
   3   8 -10        6.79       12.40     23.47 o 
   4   8 -10       16.38        0.00     25.97 o 
   5   8 -10       15.12       28.15     28.15 o 
   6   8 -10       21.21       45.27     24.01 o 
   7   8 -10        3.48       14.82     24.39 o 
   8   8 -10        1.08       25.45     25.45 o 
   1   9 -10        7.65       35.94     24.65 o 
   2   9 -10        7.02       18.38     23.50 o 
   3   9 -10       30.49       25.39     25.16 o 
   4   9 -10        3.98       16.46     25.97 o 
   5   9 -10       11.18        9.65     25.95 o 
   6   9 -10        2.57       25.87     25.87 o 
   7   9 -10        8.14       24.53     24.53 o 
   0  10 -10       32.12        8.20     20.10 o 
   1  10 -10        5.02       12.18     19.25 o 
   2  10 -10        5.75       18.61     19.80 o 
   3  10 -10        6.77        6.37     23.28 o 
   4  10 -10       10.07        6.58     19.52 o 
   5  10 -10        1.84       41.59     20.20 o 
   2   0  -9      177.84      103.26     32.15 o 
   4   0  -9      243.94      291.49     33.34 o 
   6   0  -9      511.15      609.33     42.89 o 
   8   0  -9      462.35      502.77     41.32 o 
  10   0  -9      164.68      106.48     34.03 o 
  12   0  -9       17.58       37.77     29.57 o 
   0   1  -9       65.11       57.82     24.95 o 
   1   1  -9       13.46       26.34     26.34 o 
   2   1  -9      450.58      506.80     37.32 o 
   3   1  -9      684.89      661.25     43.82 o 
   4   1  -9      240.41      171.63     34.98 o 
   5   1  -9      293.73      276.73     33.08 o 
   6   1  -9      125.31      121.56     32.80 o 
   7   1  -9       47.77       31.35     30.69 o 
   8   1  -9       23.94       42.09     31.17 o 
   9   1  -9       78.83       63.70     29.53 o 
  10   1  -9       30.10       30.24      9.35 o 
  11   1  -9       14.77       30.82     30.82 o 
  12   1  -9       28.18       32.66     32.66 o 
  13   1  -9        0.18       14.75     26.46 o 
   1   2  -9       72.76       52.94     24.69 o 
   2   2  -9      500.00      433.78     31.31 o 
   3   2  -9        1.90        4.21     22.66 o 
   4   2  -9        7.03       25.05     25.37 o 
   5   2  -9      150.48      193.04     27.98 o 
   6   2  -9      138.43      139.60     26.66 o 
   7   2  -9      213.19      203.50     29.87 o 
   8   2  -9       55.51       75.30     31.50 o 
   9   2  -9      130.96      105.72     31.28 o 
  10   2  -9        3.30       12.16     25.70 o 
  11   2  -9       94.79      107.29     27.28 o 
  12   2  -9        7.67        4.79     26.35 o 
  13   2  -9        4.69       13.81     25.46 o 
   0   3  -9      906.15      839.18     43.99 o 
   1   3  -9       84.54      120.64     29.12 o 
   2   3  -9       13.13       67.37     25.43 o 
   3   3  -9      136.38      108.62     34.30 o 
   4   3  -9       61.16       81.91     29.79 o 
   5   3  -9      396.65      382.88     40.61 o 
   6   3  -9        9.60       49.50     28.32 o 
   7   3  -9       53.65       75.13     27.40 o 
   8   3  -9      167.82      112.36     31.52 o 
   9   3  -9       45.11       16.29     27.59 o 
  10   3  -9       68.81       16.32     27.45 o 
  11   3  -9        7.09       25.46     25.46 o 
  12   3  -9        3.29       20.16     23.67 o 
  13   3  -9        7.21       17.00     21.11 o 
   1   4  -9       41.24       49.71     14.80 o 
   2   4  -9      222.61      246.16     33.90 o 
   3   4  -9       13.57       15.90     24.69 o 
   4   4  -9       36.70       17.39     30.54 o 
   5   4  -9       64.71       84.39     24.42 o 
   6   4  -9      228.38      221.55     33.54 o 
   7   4  -9        7.97       52.11     27.79 o 
   8   4  -9      169.19      165.93     30.38 o 
   9   4  -9      113.27      139.21     29.89 o 
  10   4  -9       16.50       38.99     23.69 o 
  11   4  -9        7.03        5.97      1.95 o 
  12   4  -9       29.10       35.51     24.88 o 
  13   4  -9        0.48       21.29     21.29 o 
   0   5  -9       41.26        7.15     27.59 o 
   1   5  -9      169.96      187.77     33.47 o 
   2   5  -9       21.43       12.76     27.73 o 
   3   5  -9       18.00       69.35     25.93 o 
   4   5  -9      493.28      477.32     38.15 o 
   5   5  -9      102.98       73.55     30.56 o 
   6   5  -9        5.48       18.17     29.39 o 
   7   5  -9       59.22       25.69     32.26 o 
   8   5  -9       17.07       35.06     29.56 o 
   9   5  -9       27.79        4.75     27.96 o 
  10   5  -9        3.90        2.38     27.53 o 
  11   5  -9       23.48       27.84     22.36 o 
  12   5  -9        1.98        2.04     20.68 o 
   1   6  -9      189.16      186.01     31.89 o 
   2   6  -9       91.63      117.95     34.00 o 
   3   6  -9       50.77      107.59     29.89 o 
   4   6  -9        4.15        9.97     27.02 o 
   5   6  -9       25.08        5.11     30.66 o 
   6   6  -9       82.96       73.07     30.86 o 
   7   6  -9       44.52       28.71     28.71 o 
   8   6  -9       87.51      119.64     26.74 o 
   9   6  -9       65.39       68.02     27.63 o 
  10   6  -9        6.50       27.31     23.67 o 
  11   6  -9        6.65       21.08     22.08 o 
  12   6  -9        2.91        3.74     21.47 o 
   0   7  -9       57.77       95.98     28.39 o 
   1   7  -9       42.72       67.12     28.94 o 
   2   7  -9      130.53      152.50     29.98 o 
   3   7  -9       69.19       81.38     28.19 o 
   4   7  -9        8.24       27.86     28.48 o 
   5   7  -9      116.55       51.58     32.05 o 
   6   7  -9        9.11        2.70     29.67 o 
   7   7  -9        7.52       28.81     28.81 o 
   8   7  -9       23.96       64.09     25.32 o 
   9   7  -9       23.55        7.33     26.40 o 
  10   7  -9        5.15        0.00     22.69 o 
  11   7  -9        2.16        0.00     20.85 o 
   1   8  -9       73.08       19.44     26.98 o 
   2   8  -9      107.67      143.94     28.79 o 
   3   8  -9       36.39       22.55     25.47 o 
   4   8  -9       50.19        7.54     26.66 o 
   5   8  -9       86.19       56.78     31.54 o 
   6   8  -9        5.95       52.35     29.26 o 
   7   8  -9        6.86       23.56     27.35 o 
   8   8  -9        3.59       26.85     26.85 o 
   9   8  -9        7.33        7.35     26.87 o 
  10   8  -9        9.01       17.74     23.19 o 
   0   9  -9       31.40       52.80     19.99 o 
   1   9  -9        5.23       20.99     19.69 o 
   2   9  -9       25.12       21.48     25.40 o 
   3   9  -9        0.95        4.73     24.47 o 
   4   9  -9       18.10       19.72     26.03 o 
   5   9  -9       37.65       45.53     27.47 o 
   6   9  -9       21.33       40.93     26.26 o 
   7   9  -9        3.27       10.18     26.04 o 
   8   9  -9        5.63       37.13     23.43 o 
   9   9  -9        5.74       11.75     24.56 o 
   1  10  -9        2.50       24.40     24.40 o 
   2  10  -9       12.77       22.32     24.13 o 
   3  10  -9       10.48       22.72     22.02 o 
   4  10  -9        4.37        6.92     24.43 o 
   5  10  -9        1.14       25.79     25.79 o 
   6  10  -9        1.94        7.27     24.74 o 
   7  10  -9        2.91       26.49     22.98 o 
   0  11  -9       42.49        8.01     19.83 o 
   1  11  -9        2.81       31.87     19.85 o 
   2  11  -9        5.13       16.12     21.87 o 
   3  11  -9        7.77       12.38     22.04 o 
   4  11  -9        9.26       14.78     19.44 o 
   5  11  -9        6.76       18.85     18.85 o 
   0   0  -8     9615.35    10441.01    118.68 o 
   2   0  -8     3042.22     2897.48     68.19 o 
   4   0  -8       75.69       42.40     29.59 o 
   6   0  -8      179.89      163.02     29.78 o 
   8   0  -8      141.50      160.17     34.14 o 
  10   0  -8      107.66       95.33     37.45 o 
  12   0  -8        6.43       11.26     32.25 o 
  14   0  -8       14.02       15.74     28.24 o 
   1   1  -8      434.72      467.79     38.10 o 
   2   1  -8      985.20     1025.03     44.60 o 
   3   1  -8      515.12      512.68     37.11 o 
   4   1  -8      659.84      641.77     39.02 o 
   5   1  -8       55.64       23.09     25.93 o 
   6   1  -8       14.84       17.53     30.49 o 
   7   1  -8      282.50      253.90     33.60 o 
   8   1  -8       51.93       67.20     29.00 o 
   9   1  -8      108.48      122.75     32.36 o 
  10   1  -8      198.07      223.05     34.86 o 
  11   1  -8      187.78      156.56     35.13 o 
  12   1  -8       40.47       74.91     27.48 o 
  13   1  -8        5.62       23.65     27.63 o 
  14   1  -8       11.55        4.99     24.48 o 
   0   2  -8       95.36       95.88     22.96 o 
   1   2  -8     2282.21     2446.69     61.92 o 
   2   2  -8      477.08      572.25     35.54 o 
   3   2  -8      714.22      708.42     38.27 o 
   4   2  -8       83.43       67.34     24.73 o 
   5   2  -8       12.85       20.28     22.99 o 
   6   2  -8       50.95       97.41     25.36 o 
   7   2  -8       49.30       43.61     10.79 o 
   8   2  -8      367.55      339.04     33.51 o 
   9   2  -8      169.82      196.39     35.14 o 
  10   2  -8      228.69      157.82     35.98 o 
  11   2  -8       23.32        4.89     28.47 o 
  12   2  -8        7.76       37.65     25.81 o 
  13   2  -8        2.85       29.55     28.07 o 
  14   2  -8        7.77       11.85     25.69 o 
   1   3  -8      981.95     1022.74     45.82 o 
   2   3  -8      142.87       94.44     25.49 o 
   3   3  -8      580.80      666.04     39.75 o 
   4   3  -8       34.25        4.66     28.70 o 
   5   3  -8       98.37      105.60     30.17 o 
   6   3  -8       38.99       20.53     27.84 o 
   7   3  -8       81.47      126.12     30.12 o 
   8   3  -8       21.82       27.79     28.43 o 
   9   3  -8      270.07      247.08     30.10 o 
  10   3  -8       61.17       66.76     29.67 o 
  11   3  -8      111.98      104.08     27.58 o 
  12   3  -8       19.56        9.41     25.51 o 
  13   3  -8       79.23       66.28     27.63 o 
  14   3  -8        3.63        8.74     21.85 o 
   0   4  -8      805.02      721.67     39.87 o 
   1   4  -8      847.69      800.52     44.80 o 
   2   4  -8      846.74      856.80     48.04 o 
   3   4  -8      112.25      115.48     25.86 o 
   4   4  -8       99.39      105.37     30.10 o 
   5   4  -8       26.62        4.81     27.01 o 
   6   4  -8      166.73      170.78     31.44 o 
   7   4  -8        1.56       24.30     27.33 o 
   8   4  -8      181.92      230.93     34.12 o 
   9   4  -8       92.49      123.69     31.81 o 
  10   4  -8       25.91        2.46     28.14 o 
  11   4  -8       22.43       78.43     25.13 o 
  12   4  -8       52.76       58.04     27.19 o 
  13   4  -8        3.10       29.79     19.39 o 
  14   4  -8       17.05        3.91     21.86 o 
   1   5  -8      464.15      507.17     40.74 o 
   2   5  -8      191.07      154.62     31.15 o 
   3   5  -8      181.44      132.18     29.85 o 
   4   5  -8      304.41      291.45     34.99 o 
   5   5  -8      194.45      174.43     32.84 o 
   6   5  -8       41.08       37.66     28.94 o 
   7   5  -8       39.51       50.46     25.40 o 
   8   5  -8       10.91       22.54     31.00 o 
   9   5  -8       68.30       71.16     20.26 o 
  10   5  -8       74.29       77.78     24.78 o 
  11   5  -8       17.68       67.84     27.37 o 
  12   5  -8       62.97       42.82     22.05 o 
  13   5  -8        0.88       33.96     18.37 o 
   0   6  -8     1408.70     1535.93     55.34 o 
   1   6  -8      150.70      172.01     31.44 o 
   2   6  -8      161.42      193.05     33.94 o 
   3   6  -8       33.45       31.35     31.35 o 
   4   6  -8      155.40      125.54     33.27 o 
   5   6  -8       15.26       64.70     27.92 o 
   6   6  -8       11.58       25.56     28.92 o 
   7   6  -8       92.63       85.41     31.17 o 
   8   6  -8      128.37      107.58     33.93 o 
   9   6  -8        0.80        0.00     27.58 o 
  10   6  -8       11.41       49.84     23.90 o 
  11   6  -8       15.97       53.78     24.86 o 
  12   6  -8       15.78       33.16     20.14 o 
   1   7  -8      158.72      151.73     30.15 o 
   2   7  -8       64.68       61.76     25.73 o 
   3   7  -8      125.50      101.96     32.86 o 
   4   7  -8        5.11       42.61     28.29 o 
   5   7  -8       13.87       23.04     28.62 o 
   6   7  -8      209.72      288.19     34.65 o 
   7   7  -8       68.09      129.56     30.67 o 
   8   7  -8       10.52       30.68     30.68 o 
   9   7  -8       17.72       37.97     25.50 o 
  10   7  -8       14.35       64.50     24.10 o 
  11   7  -8       41.67       30.97     24.78 o 
  12   7  -8        5.47        4.04     19.97 o 
   0   8  -8      121.63      122.10     25.53 o 
   1   8  -8      110.17      120.42     30.97 o 
   2   8  -8       10.88        5.06     26.61 o 
   3   8  -8       88.55      128.02     32.32 o 
   4   8  -8       37.48       40.57     12.23 o 
   5   8  -8        2.95       54.72     30.01 o 
   6   8  -8       19.95        2.77     26.78 o 
   7   8  -8       11.98       18.76     27.98 o 
   8   8  -8       20.96       15.72     27.52 o 
   9   8  -8       11.58       12.63     28.86 o 
  10   8  -8        7.63        7.13     24.37 o 
  11   8  -8        8.11       10.97     24.12 o 
   1   9  -8       76.75       97.04     27.81 o 
   2   9  -8       43.38       26.97     26.97 o 
   3   9  -8       35.75       29.75     30.61 o 
   4   9  -8        7.24       10.14     27.80 o 
   5   9  -8       19.08       49.43     25.43 o 
   6   9  -8        8.66       30.84     30.84 o 
   7   9  -8       24.79       26.55     26.82 o 
   8   9  -8        5.63       20.87     28.19 o 
   9   9  -8        3.70        5.01     24.37 o 
  10   9  -8        9.20       27.95     23.73 o 
   0  10  -8       15.19        0.00     24.60 o 
   1  10  -8       11.75        4.53     23.67 o 
   2  10  -8       66.72       60.16     25.38 o 
   3  10  -8       26.30       16.65     25.10 o 
   4  10  -8       30.98       27.10     27.10 o 
   5  10  -8       28.68        0.00     27.67 o 
   6  10  -8       26.52       46.07     24.57 o 
   7  10  -8        3.24       15.39     24.08 o 
   8  10  -8        3.96       26.46     26.46 o 
   1  11  -8       27.53       23.26     23.26 o 
   2  11  -8       26.31        6.56     22.29 o 
   3  11  -8       24.80       28.65     20.27 o 
   4  11  -8        0.86       38.66     22.67 o 
   5  11  -8       11.74        2.23     24.28 o 
   6  11  -8        9.89       26.01     19.62 o 
   7  11  -8        2.08        2.35     23.07 o 
   0  12  -8       16.52       42.43     18.76 o 
   1  12  -8        4.07        2.00     19.76 o 
   2  12  -8        5.20       27.25     18.89 o 
   3  12  -8        5.47        4.02     22.46 o 
   4  12  -8        0.06        0.33     18.73 o 
   2   0  -7      659.30      720.57     33.95 o 
   4   0  -7      168.35      173.08     29.19 o 
   6   0  -7     1249.65     1410.37     52.83 o 
   8   0  -7     1108.38     1208.87     52.81 o 
  10   0  -7      436.17      507.74     43.34 o 
  12   0  -7       74.86       96.80     34.36 o 
  14   0  -7       41.62       86.65     28.51 o 
   0   1  -7     1118.02     1088.93     43.42 o 
   1   1  -7     1531.28     1400.92     50.44 o 
   2   1  -7      406.49      428.73     32.22 o 
   3   1  -7      443.00      409.71     35.09 o 
   4   1  -7      706.59      679.29     34.03 o 
   5   1  -7      211.60      199.62     25.17 o 
   6   1  -7      472.46      435.24     33.43 o 
   7   1  -7      197.27      242.19     29.78 o 
   8   1  -7       31.93       43.50     27.47 o 
   9   1  -7      190.55      128.81     31.68 o 
  10   1  -7      271.17      314.73     36.46 o 
  11   1  -7      123.36      130.44     32.53 o 
  12   1  -7        9.81       29.95     33.10 o 
  13   1  -7        5.86        2.64     31.12 o 
  14   1  -7        8.97       40.27     27.47 o 
  15   1  -7        0.93       43.23     23.26 o 
   1   2  -7       96.14      126.75     28.45 o 
   2   2  -7      492.29      525.36     35.00 o 
   3   2  -7       69.26       92.55     25.13 o 
   4   2  -7       75.15       51.54     23.96 o 
   5   2  -7      148.68      154.26     24.11 o 
   6   2  -7      358.31      347.15     32.86 o 
   7   2  -7     1408.23     1241.85     51.12 o 
   8   2  -7       40.53       37.78     28.93 o 
   9   2  -7      313.09      362.94     37.02 o 
  10   2  -7       64.04       85.57     30.15 o 
  11   2  -7       36.09       70.98     29.58 o 
  12   2  -7        9.01       41.23     27.98 o 
  13   2  -7       13.50       20.50     27.33 o 
  14   2  -7        0.50       12.62     25.01 o 
  15   2  -7        5.81       38.05     24.79 o 
   0   3  -7      129.37      149.92     23.79 o 
   1   3  -7       26.91       12.17     25.18 o 
   2   3  -7      113.66      128.58     22.52 o 
   3   3  -7     1016.30     1018.76     41.76 o 
   4   3  -7      157.64      174.68     29.24 o 
   5   3  -7      539.89      612.66     38.12 o 
   6   3  -7      218.86      213.32     28.77 o 
   7   3  -7       70.64       70.56     21.70 o 
   8   3  -7       36.51       85.79     27.14 o 
   9   3  -7      134.63      157.98     32.81 o 
  10   3  -7       21.18       26.15     28.92 o 
  11   3  -7       30.59       29.16     29.45 o 
  12   3  -7        1.79       22.11     25.93 o 
  13   3  -7       10.82        2.51     26.86 o 
  14   3  -7       10.34        4.73     25.48 o 
  15   3  -7        3.27        0.00     23.02 o 
   1   4  -7      133.64      170.85     28.06 o 
   2   4  -7      244.34      248.15     29.22 o 
   3   4  -7      697.57      705.88     38.73 o 
   4   4  -7       21.83       58.83     25.49 o 
   5   4  -7       61.01       20.09     25.78 o 
   6   4  -7      218.04      261.47     31.07 o 
   7   4  -7      808.10      795.07     46.65 o 
   8   4  -7      183.62      199.37     34.78 o 
   9   4  -7       17.26        9.46     29.94 o 
  10   4  -7      480.23      440.29     39.89 o 
  11   4  -7        1.82       42.36     23.10 o 
  12   4  -7        1.51        4.56     26.09 o 
  13   4  -7       32.61       13.55     24.34 o 
  14   4  -7        2.25       15.06     25.04 o 
   0   5  -7      264.42      213.57     28.30 o 
   1   5  -7      278.93      267.98     31.34 o 
   2   5  -7      286.49      303.77     30.81 o 
   3   5  -7       13.43       10.69     26.92 o 
   4   5  -7      541.85      539.83     40.30 o 
   5   5  -7        8.07        4.75     28.86 o 
   6   5  -7      424.98      470.25     39.46 o 
   7   5  -7       41.89        2.44     28.34 o 
   8   5  -7       44.95       53.68     27.84 o 
   9   5  -7      114.15       77.37     29.40 o 
  10   5  -7       42.83       19.16     28.60 o 
  11   5  -7        6.52        4.71     25.37 o 
  12   5  -7        9.70       17.97     24.36 o 
  13   5  -7       20.89       53.65     22.73 o 
  14   5  -7        0.16       12.09     21.07 o 
   1   6  -7       69.98       87.23     26.96 o 
   2   6  -7      256.55      277.28     32.86 o 
   3   6  -7      367.57      333.00     33.77 o 
   4   6  -7       38.95       39.14     26.57 o 
   5   6  -7      163.07      137.95     31.37 o 
   6   6  -7      116.72      133.25     31.37 o 
   7   6  -7      117.98       85.54     31.14 o 
   8   6  -7      126.67      123.80     31.51 o 
   9   6  -7       18.80        2.42     26.32 o 
  10   6  -7       45.73        2.49     26.03 o 
  11   6  -7       16.62       14.64      4.79 o 
  12   6  -7        8.63       26.38     26.38 o 
  13   6  -7        8.46        6.19     22.23 o 
   0   7  -7      589.01      643.44     40.07 o 
   1   7  -7       63.14       61.97     26.92 o 
   2   7  -7       17.88        4.67     25.47 o 
   3   7  -7      471.52      478.77     38.06 o 
   4   7  -7      192.00      181.27     34.41 o 
   5   7  -7      203.30      202.38     31.99 o 
   6   7  -7      126.08       69.26     32.57 o 
   7   7  -7        3.20       12.98     28.28 o 
   8   7  -7       49.48       26.24     31.30 o 
   9   7  -7       18.81       22.21      7.02 o 
  10   7  -7        6.42        9.87     23.49 o 
  11   7  -7        6.82       11.65     23.31 o 
  12   7  -7       26.32       67.07     21.18 o 
  13   7  -7        5.46       11.70     19.15 o 
   1   8  -7        3.36        4.64     27.79 o 
   2   8  -7       12.96       26.46     26.80 o 
   3   8  -7       10.99       29.57     29.23 o 
   4   8  -7       91.84       42.90     31.51 o 
   5   8  -7       18.19       72.37     25.35 o 
   6   8  -7       56.42       31.28     31.28 o 
   7   8  -7      132.67       99.43     35.17 o 
   8   8  -7       13.36       27.94     27.94 o 
   9   8  -7       26.96       15.75     26.17 o 
  10   8  -7        3.92       32.29     24.41 o 
  11   8  -7       11.21       53.34     23.53 o 
  12   8  -7        0.29       10.59     21.57 o 
   0   9  -7      233.59      263.08     32.32 o 
   1   9  -7       51.19       11.85     27.66 o 
   2   9  -7       69.74       50.40     26.12 o 
   3   9  -7       91.03      125.84     30.38 o 
   4   9  -7       48.18       68.55     32.10 o 
   5   9  -7       10.57       18.39     30.23 o 
   6   9  -7        6.71       32.10     33.34 o 
   7   9  -7       25.62       18.92     29.43 o 
   8   9  -7        3.73       21.69     25.97 o 
   9   9  -7       14.65       18.21     27.97 o 
  10   9  -7       20.40       56.67     26.32 o 
  11   9  -7        3.31        9.10     21.92 o 
   1  10  -7        3.67       46.30     22.74 o 
   2  10  -7       23.31       23.46     28.16 o 
   3  10  -7       53.53       21.76     28.17 o 
   4  10  -7       33.66       12.39     25.34 o 
   5  10  -7        5.76       25.71     25.43 o 
   6  10  -7       64.63        7.86     31.70 o 
   7  10  -7       33.10       29.24     30.07 o 
   8  10  -7        0.21        7.79     24.93 o 
   9  10  -7        4.03       26.10     26.10 o 
  10  10  -7        4.31       11.77     23.10 o 
   0  11  -7        6.87       15.47     20.30 o 
   1  11  -7       14.03       35.64     22.40 o 
   2  11  -7        1.11        0.00     22.49 o 
   3  11  -7        5.71       16.11     21.72 o 
   4  11  -7        4.15        4.09      1.10 o 
   5  11  -7        2.59       17.07     25.74 o 
   6  11  -7       14.67       34.89     24.08 o 
   7  11  -7        6.65        7.65     26.31 o 
   8  11  -7        1.00        9.97     24.03 o 
   1  12  -7       13.01       21.54     21.54 o 
   2  12  -7        9.70       27.10     20.52 o 
   3  12  -7        0.69       21.48     21.48 o 
   4  12  -7        0.50       23.29     23.29 o 
   5  12  -7       16.90       19.99     22.07 o 
   6  12  -7        0.47        9.06     24.09 o 
   0  13  -7        2.03       33.40     14.58 o 
   1  13  -7        0.16       29.39     14.28 o 
   2  13  -7        5.24        0.00     17.74 o 
   0   0  -6     9951.32     9343.05     95.27 o 
   2   0  -6     5107.33     4864.57     70.98 o 
   4   0  -6     1223.14     1188.72     43.20 o 
   6   0  -6       97.26      121.64     28.16 o 
   8   0  -6      382.63      398.34     36.01 o 
  10   0  -6       75.01       98.53     32.84 o 
  12   0  -6       62.47       69.33     20.24 o 
  14   0  -6       61.42       75.39     35.71 o 
  16   0  -6        9.01       23.56     25.45 o 
   1   1  -6     1156.80     1126.70     40.27 o 
   2   1  -6     1261.87     1219.82     40.44 o 
   3   1  -6      972.72      978.91     36.03 o 
   4   1  -6      226.32      212.80     24.49 o 
   5   1  -6       99.01       87.09     24.68 o 
   6   1  -6      306.47      215.14     28.91 o 
   7   1  -6      126.55      145.02     25.39 o 
   8   1  -6       69.78       71.13     26.90 o 
   9   1  -6      235.76      165.65     33.72 o 
  10   1  -6      279.87      261.79     34.67 o 
  11   1  -6      212.80      163.48     36.21 o 
  12   1  -6      183.38      145.33     34.06 o 
  13   1  -6       15.94       47.63     30.80 o 
  14   1  -6        3.43        5.55     29.22 o 
  15   1  -6        0.91        0.00     27.95 o 
  16   1  -6        2.75       17.59     23.67 o 
   0   2  -6     4374.87     4192.44     69.69 o 
   1   2  -6     4520.10     4711.93     75.93 o 
   2   2  -6      118.66      111.14     23.44 o 
   3   2  -6      356.99      375.76     26.13 o 
   4   2  -6       35.10       26.78     21.13 o 
   5   2  -6       66.90       85.56     23.13 o 
   6   2  -6      406.58      485.64     31.84 o 
   7   2  -6      149.91      136.86     30.10 o 
   8   2  -6      196.19      218.43     29.79 o 
   9   2  -6      252.25      226.50     36.70 o 
  10   2  -6      167.33      177.88     33.18 o 
  11   2  -6        0.46        7.62     27.83 o 
  12   2  -6      134.78      172.12     33.54 o 
  13   2  -6      134.81       97.96     33.84 o 
  14   2  -6        6.99        5.18     28.05 o 
  15   2  -6        7.27       26.24     26.24 o 
   1   3  -6      206.61      231.98     25.44 o 
   2   3  -6      803.70      742.23     31.54 o 
   3   3  -6      197.56      178.28     25.80 o 
   4   3  -6      241.79      238.26     27.75 o 
   5   3  -6      110.69      154.93     24.46 o 
   6   3  -6        7.48       23.99     23.99 o 
   7   3  -6      131.54       76.70     27.86 o 
   8   3  -6       27.05       30.44     26.24 o 
   9   3  -6      198.28      205.70     31.47 o 
  10   3  -6       47.91       42.38     30.31 o 
  11   3  -6      259.14      211.60     33.97 o 
  12   3  -6        9.66       15.02     30.05 o 
  13   3  -6       57.86       60.00     27.67 o 
  14   3  -6        9.54       41.67     23.96 o 
  15   3  -6        0.56       25.42     25.42 o 
   0   4  -6      930.24      899.45     37.12 o 
   1   4  -6      479.38      442.27     29.63 o 
   2   4  -6      161.24      154.52     20.89 o 
   3   4  -6      690.63      728.17     34.64 o 
   4   4  -6      108.11      151.90     25.76 o 
   5   4  -6      474.94      489.40     36.44 o 
   6   4  -6       85.89       92.18     24.16 o 
   7   4  -6       40.24       70.33     26.24 o 
   8   4  -6      117.09       51.92     31.01 o 
   9   4  -6      102.63      182.33     28.18 o 
  10   4  -6       78.64      127.11     29.82 o 
  11   4  -6       74.74      100.04     28.33 o 
  12   4  -6       45.87       14.29     27.20 o 
  13   4  -6        8.89       14.11     25.46 o 
  14   4  -6       20.09        6.80     24.04 o 
  15   4  -6       16.36       36.73     21.05 o 
   1   5  -6     1064.67     1038.18     42.59 o 
   2   5  -6      864.30      776.80     38.80 o 
   3   5  -6      493.97      500.90     34.00 o 
   4   5  -6      210.37      169.94     29.01 o 
   5   5  -6        2.91        1.93     20.90 o 
   6   5  -6       68.56       20.03     28.19 o 
   7   5  -6       90.88       57.75     28.15 o 
   8   5  -6       23.91       35.20     28.29 o 
   9   5  -6       22.89       23.77     25.08 o 
  10   5  -6      285.08      267.20     31.65 o 
  11   5  -6       10.57       28.45     28.45 o 
  12   5  -6      121.45      130.44     27.85 o 
  13   5  -6        4.20       23.95     23.95 o 
  14   5  -6        9.96        6.37     23.23 o 
   0   6  -6      117.00      118.31     25.82 o 
   1   6  -6       93.25       95.87     24.88 o 
   2   6  -6     1111.36     1089.68     49.04 o 
   3   6  -6       80.17       91.74     25.68 o 
   4   6  -6      214.86      219.35     28.54 o 
   5   6  -6      133.48       87.94     29.06 o 
   6   6  -6       92.15      164.64     29.87 o 
   7   6  -6       70.21      106.54     29.12 o 
   8   6  -6       14.46       68.98     28.54 o 
   9   6  -6       27.52       27.15     27.15 o 
  10   6  -6       62.84       95.22     30.46 o 
  11   6  -6       20.80       69.12     24.57 o 
  12   6  -6        5.80       25.04     25.04 o 
  13   6  -6       16.26       56.58     21.94 o 
  14   6  -6        1.31       20.51     20.51 o 
   1   7  -6       23.52        4.38     22.64 o 
   2   7  -6      122.18       69.17     27.37 o 
   3   7  -6      386.31      323.13     37.91 o 
   4   7  -6        5.15       55.76     25.51 o 
   5   7  -6       59.48       16.99     31.83 o 
   6   7  -6      187.26      116.81     31.08 o 
   7   7  -6       35.11       63.69     27.49 o 
   8   7  -6      107.52      110.78     30.94 o 
   9   7  -6       41.77       15.28     28.67 o 
  10   7  -6        1.54       22.63     28.65 o 
  11   7  -6       60.67       45.76     26.64 o 
  12   7  -6       25.32       11.46     23.60 o 
  13   7  -6        9.90       27.25     23.46 o 
   0   8  -6      229.92      232.90     28.25 o 
   1   8  -6      494.62      444.38     40.64 o 
   2   8  -6       18.53       32.44     26.16 o 
   3   8  -6        0.66        4.91     24.18 o 
   4   8  -6      123.79      110.93     30.51 o 
   5   8  -6        7.08        5.25     28.31 o 
   6   8  -6       65.58      109.61     29.39 o 
   7   8  -6       20.96       42.47     33.03 o 
   8   8  -6      120.01      131.30     32.52 o 
   9   8  -6       98.33       60.78     30.39 o 
  10   8  -6       60.58       28.03     27.21 o 
  11   8  -6        9.05       12.03     24.79 o 
  12   8  -6        0.06       44.76     22.07 o 
  13   8  -6        6.63        2.01     17.31 o 
   1   9  -6       18.60        4.48     24.98 o 
   2   9  -6       23.02       23.00      6.80 o 
   3   9  -6       99.92      109.42     26.13 o 
   4   9  -6       31.07       32.57     25.99 o 
   5   9  -6      101.88       96.61     29.13 o 
   6   9  -6        2.03        2.62     30.43 o 
   7   9  -6       40.10       13.73     24.91 o 
   8   9  -6        8.28        8.24     28.08 o 
   9   9  -6       27.11       24.19     29.03 o 
  10   9  -6        3.88       26.37     26.37 o 
  11   9  -6        6.53       40.69     23.32 o 
  12   9  -6        8.55       22.99     22.99 o 
   0  10  -6      195.03      148.19     28.11 o 
   1  10  -6       20.91        7.02     26.60 o 
   2  10  -6       37.72       73.30     24.43 o 
   3  10  -6       62.48        0.00     26.18 o 
   4  10  -6      100.16      107.89     28.26 o 
   5  10  -6       30.85       64.96     23.87 o 
   6  10  -6       18.35       15.93     28.56 o 
   7  10  -6       12.08       13.52     26.74 o 
   8  10  -6        0.48        0.00     28.08 o 
   9  10  -6       11.29       28.99     29.25 o 
  10  10  -6        7.78       37.49     21.69 o 
  11  10  -6        2.32        4.54     23.10 o 
   1  11  -6       46.72       40.95     25.31 o 
   2  11  -6       40.59       39.26     22.51 o 
   3  11  -6        1.88        9.51     22.71 o 
   4  11  -6       48.18      104.53     26.94 o 
   5  11  -6        3.05        2.42     20.38 o 
   6  11  -6       50.26       15.47     28.55 o 
   7  11  -6        2.89       27.63     27.63 o 
   8  11  -6        5.05       33.54     20.87 o 
   9  11  -6       15.66       40.04     25.31 o 
   0  12  -6       22.85        6.62     22.40 o 
   1  12  -6        4.76        6.56     22.17 o 
   2  12  -6        5.37        4.30     21.70 o 
   3  12  -6        1.15        1.91     20.90 o 
   4  12  -6        2.04       29.51     23.78 o 
   5  12  -6       20.03       39.68     23.85 o 
   6  12  -6        0.38       30.92     20.91 o 
   7  12  -6        4.88       38.27     20.35 o 
   1  13  -6        7.58        3.97     19.87 o 
   2  13  -6        4.20       21.45     21.45 o 
   3  13  -6        3.14       19.75     19.75 o 
   4  13  -6        1.32       32.77     15.82 o 
   5  13  -6       11.36        2.07     19.13 o 
   2   0  -5     1169.24     1121.95     35.71 o 
   4   0  -5       75.36       80.61     22.23 o 
   6   0  -5      226.03      272.20     28.94 o 
   8   0  -5     1084.86     1133.43     46.88 o 
  10   0  -5      340.93      323.23     35.89 o 
  12   0  -5      104.11       96.21     36.64 o 
  14   0  -5        5.69        8.83     29.43 o 
  16   0  -5       35.32       13.73     28.75 o 
   0   1  -5      569.57      530.67     23.79 o 
   1   1  -5     1490.76     1591.36     40.30 o 
   2   1  -5      146.21      152.53     15.50 o 
   3   1  -5     1380.60     1357.45     39.84 o 
   4   1  -5      433.88      418.94     27.76 o 
   5   1  -5      209.30      233.72     22.31 o 
   6   1  -5      854.79      841.62     36.34 o 
   7   1  -5      227.39      216.71     28.12 o 
   8   1  -5      290.00      243.51     30.95 o 
   9   1  -5       82.23      113.32     27.58 o 
  10   1  -5       87.59       23.99     32.59 o 
  11   1  -5       12.99       18.01     34.55 o 
  12   1  -5       68.98      142.14     34.82 o 
  13   1  -5       34.24       28.35     31.74 o 
  14   1  -5        0.14       51.47     29.19 o 
  15   1  -5        0.34        8.52     27.27 o 
  16   1  -5        0.24        5.22     26.35 o 
   1   2  -5      326.82      352.51     24.79 o 
   2   2  -5      578.13      655.91     29.82 o 
   3   2  -5      416.73      407.83     28.01 o 
   4   2  -5      322.35      324.40     23.92 o 
   5   2  -5       28.71       20.68     19.55 o 
   6   2  -5       25.81       39.30     21.88 o 
   7   2  -5      276.73      279.26     28.69 o 
   8   2  -5      604.30      703.63     38.37 o 
   9   2  -5      962.76      936.79     45.99 o 
  10   2  -5        0.90       28.52     28.52 o 
  11   2  -5        5.66       27.81     27.81 o 
  12   2  -5       83.84       91.36     30.13 o 
  13   2  -5       15.12       53.86     26.94 o 
  14   2  -5        7.78        0.00     27.02 o 
  15   2  -5        7.22        2.66     27.31 o 
  16   2  -5        3.21       50.01     23.15 o 
   0   3  -5      173.20      149.66     21.12 o 
   1   3  -5      778.30      761.61     32.15 o 
   2   3  -5      135.24       96.46     23.86 o 
   3   3  -5      106.06       84.86     19.87 o 
   4   3  -5      466.67      458.80     30.74 o 
   5   3  -5      345.42      409.45     30.47 o 
   6   3  -5      566.06      634.65     35.05 o 
   7   3  -5      199.83      169.36     27.79 o 
   8   3  -5       73.64       18.40     25.99 o 
   9   3  -5      320.83      362.47     31.96 o 
  10   3  -5       28.95       18.40     27.60 o 
  11   3  -5       49.22       55.47     29.55 o 
  12   3  -5      182.93      235.26     33.47 o 
  13   3  -5       13.31       12.63     30.25 o 
  14   3  -5        9.38       53.54     25.69 o 
  15   3  -5       24.25       12.37     24.50 o 
  16   3  -5        3.79       30.12     19.80 o 
   1   4  -5      491.59      470.69     25.99 o 
   2   4  -5      162.52      156.07     22.98 o 
   3   4  -5      123.92       89.23     20.71 o 
   4   4  -5      757.74      729.33     35.74 o 
   5   4  -5       63.32       95.85     25.40 o 
   6   4  -5        2.86       56.83     24.79 o 
   7   4  -5       82.68      101.04     27.11 o 
   8   4  -5      272.21      267.82     32.62 o 
   9   4  -5       91.05      102.87     30.62 o 
  10   4  -5        6.42       30.22     24.98 o 
  11   4  -5       22.32       16.52     25.25 o 
  12   4  -5       35.27       60.63     28.12 o 
  13   4  -5        2.13       12.22     23.36 o 
  14   4  -5       18.75       57.33     24.21 o 
  15   4  -5       12.51        2.19     24.56 o 
   0   5  -5       78.78       56.21     20.51 o 
   1   5  -5       25.63        7.22     21.24 o 
   2   5  -5       84.50       61.01     21.53 o 
   3   5  -5      178.12      205.44     24.91 o 
   4   5  -5      202.18      204.96     24.91 o 
   5   5  -5      125.19      156.95     25.72 o 
   6   5  -5      267.87      237.53     36.12 o 
   7   5  -5       20.76       37.21     22.84 o 
   8   5  -5      149.14      200.97     30.88 o 
   9   5  -5       64.92       32.47     27.05 o 
  10   5  -5        5.48       23.61     27.12 o 
  11   5  -5      138.13      128.39     28.63 o 
  12   5  -5       10.92       28.42     23.73 o 
  13   5  -5       17.28       21.15     26.17 o 
  14   5  -5        7.52        6.76     25.25 o 
  15   5  -5        5.52       22.46     22.46 o 
   1   6  -5       71.03       79.89     23.66 o 
   2   6  -5     1010.40     1058.92     49.29 o 
   3   6  -5      109.10      114.88     21.14 o 
   4   6  -5      349.78      388.03     32.90 o 
   5   6  -5      287.43      314.04     29.29 o 
   6   6  -5      360.67      351.78     35.73 o 
   7   6  -5      200.25      236.43     33.51 o 
   8   6  -5      233.75      307.63     34.03 o 
   9   6  -5       17.61       28.92     26.27 o 
  10   6  -5       37.18       70.57     26.73 o 
  11   6  -5       72.20       53.07     28.11 o 
  12   6  -5       30.24       35.26     24.55 o 
  13   6  -5        1.29       13.58     21.78 o 
  14   6  -5       35.43       25.72     23.05 o 
  15   6  -5        6.94        9.86     18.32 o 
   0   7  -5      113.54      136.63     24.84 o 
   1   7  -5       83.43      114.01     24.21 o 
   2   7  -5       38.56       18.87     25.66 o 
   3   7  -5      264.22      294.39     28.24 o 
   4   7  -5       34.78       33.13     11.10 o 
   5   7  -5      173.29      140.12     34.18 o 
   6   7  -5      131.55      138.56     28.30 o 
   7   7  -5       55.11       69.31     28.01 o 
   8   7  -5        2.40        3.35      0.81 o 
   9   7  -5       38.26       22.81     31.28 o 
  10   7  -5        8.67       35.07     23.89 o 
  11   7  -5        3.92       14.62     26.21 o 
  12   7  -5        7.84       32.91     22.77 o 
  13   7  -5        9.69        4.36     22.86 o 
  14   7  -5       14.73       14.59      4.10 o 
   1   8  -5      167.14       99.24     28.35 o 
   2   8  -5      224.00      223.45     32.28 o 
   3   8  -5       79.15       86.66     25.64 o 
   4   8  -5       96.53       97.83     28.59 o 
   5   8  -5       33.55       24.57     31.44 o 
   6   8  -5       11.19       15.39     28.64 o 
   7   8  -5      155.67      195.68     35.71 o 
   8   8  -5       29.12       90.07     27.23 o 
   9   8  -5        1.14       15.82     24.67 o 
  10   8  -5        2.11        7.88     26.53 o 
  11   8  -5        9.39       47.13     22.38 o 
  12   8  -5       19.59        2.33     23.04 o 
  13   8  -5       11.16        8.64     20.10 o 
   0   9  -5       36.36       44.84     21.26 o 
   1   9  -5        0.77        6.65     25.95 o 
   2   9  -5      121.47      138.02     25.52 o 
   3   9  -5        6.64       27.48     27.48 o 
   4   9  -5      152.80      211.39     29.08 o 
   5   9  -5      194.51      147.94     33.29 o 
   6   9  -5       31.49       66.19     28.31 o 
   7   9  -5        7.60       30.07     30.07 o 
   8   9  -5       20.95       21.81     28.88 o 
   9   9  -5       74.01       56.61     30.11 o 
  10   9  -5        7.44       15.73     25.11 o 
  11   9  -5       18.52        0.00     25.17 o 
  12   9  -5        7.52       45.81     20.64 o 
   1  10  -5      201.83      140.38     28.88 o 
   2  10  -5       51.33       44.47     27.80 o 
   3  10  -5       11.70       19.35     25.59 o 
   4  10  -5       39.74       87.37     26.18 o 
   5  10  -5       21.31       27.61     27.61 o 
   6  10  -5       43.10       16.12     30.04 o 
   7  10  -5        8.93       16.42     27.90 o 
   8  10  -5       49.01       60.39     27.07 o 
   9  10  -5        0.06        2.78     25.35 o 
  10  10  -5        5.70       54.33     24.63 o 
  11  10  -5        1.28        9.66     24.72 o 
   0  11  -5        1.39        9.25     24.94 o 
   1  11  -5        9.91       36.92     22.76 o 
   2  11  -5       34.25        2.22     25.02 o 
   3  11  -5       34.14       71.45     26.34 o 
   4  11  -5       97.80       81.22     29.15 o 
   5  11  -5       22.89       38.15     21.35 o 
   6  11  -5       15.67        5.39     25.80 o 
   7  11  -5        3.13       27.50     27.50 o 
   8  11  -5        9.47        5.32     26.61 o 
   9  11  -5        2.51       28.53     26.30 o 
  10  11  -5        2.46       21.99     24.68 o 
   1  12  -5       13.45       24.42     24.42 o 
   2  12  -5        1.35       18.02     21.18 o 
   3  12  -5        7.20       11.48     18.83 o 
   4  12  -5        9.89       23.38     23.38 o 
   5  12  -5        1.64       31.33     23.19 o 
   6  12  -5        4.72       29.63     22.78 o 
   7  12  -5        1.88       29.86     25.32 o 
   8  12  -5        4.25       24.12     24.12 o 
   0  13  -5       13.89       25.35     18.58 o 
   1  13  -5        4.34       23.07     17.25 o 
   2  13  -5        8.91        6.19     19.38 o 
   3  13  -5        9.12        8.81      2.91 o 
   4  13  -5        2.38       22.23     22.23 o 
   5  13  -5        6.85       19.69     18.46 o 
   6  13  -5        4.88        6.67     21.42 o 
   1  14  -5        0.21       19.62     19.62 o 
   2  14  -5        2.86       16.69     16.02 o 
   0   0  -4    16395.98    16794.30    101.95 o 
   2   0  -4     4778.32     4953.49     60.77 o 
   4   0  -4     1174.38     1214.15     34.94 o 
   6   0  -4       61.75       63.21     21.84 o 
   8   0  -4       81.16      101.74     27.90 o 
  10   0  -4      543.39      525.33     39.18 o 
  12   0  -4      245.13      211.84     37.65 o 
  14   0  -4       55.16       90.30     31.02 o 
  16   0  -4        8.05       31.75     29.24 o 
   1   1  -4     3913.93     4144.45     53.14 o 
   2   1  -4      506.26      514.71     23.67 o 
   3   1  -4       76.91       59.28     14.37 o 
   4   1  -4      233.62      182.05     19.25 o 
   5   1  -4      482.03      504.56     27.66 o 
   6   1  -4      576.61      575.53     30.35 o 
   7   1  -4      266.82      222.01     26.23 o 
   8   1  -4      251.54      240.25     28.83 o 
   9   1  -4      138.74      171.97     28.21 o 
  10   1  -4       63.00      102.90     25.82 o 
  11   1  -4       80.85      101.52     31.18 o 
  12   1  -4       82.53       95.10     33.31 o 
  13   1  -4       54.14       55.06     15.19 o 
  14   1  -4       31.93       23.22     29.87 o 
  15   1  -4        7.92        2.73     31.51 o 
  16   1  -4       11.48       27.89     29.23 o 
   0   2  -4     6479.46     5902.69     62.32 o 
   1   2  -4     1589.70     1561.46     35.41 o 
   2   2  -4      543.91      541.64     24.11 o 
   3   2  -4      864.23      843.73     30.62 o 
   4   2  -4     1674.07     1613.56     41.26 o 
   5   2  -4      131.45      126.95     19.44 o 
   6   2  -4      139.38      159.42     20.73 o 
   7   2  -4       53.30       48.50     13.61 o 
   8   2  -4        7.36       55.33     22.79 o 
   9   2  -4      131.35      148.69     25.66 o 
  10   2  -4      119.38       82.06     29.81 o 
  11   2  -4      115.41      107.96     30.68 o 
  12   2  -4        5.57       28.66     30.77 o 
  13   2  -4       46.61       46.02     30.01 o 
  14   2  -4        0.70        2.80     28.05 o 
  15   2  -4        3.65        0.00     29.54 o 
  16   2  -4        3.24       28.59     28.59 o 
   1   3  -4     1131.94     1240.36     43.20 o 
   2   3  -4      474.71      480.87     23.96 o 
   3   3  -4       70.30      111.46     18.20 o 
   4   3  -4      350.28      335.45     24.97 o 
   5   3  -4        3.76        5.05      1.57 o 
   6   3  -4      306.30      385.74     27.26 o 
   7   3  -4      199.49      192.62     25.21 o 
   8   3  -4      248.63      238.92     28.76 o 
   9   3  -4      227.95      250.58     29.24 o 
  10   3  -4      128.69      130.74     30.31 o 
  11   3  -4      402.07      351.27     34.85 o 
  12   3  -4        6.09       47.55     22.96 o 
  13   3  -4       71.43       85.33     26.99 o 
  14   3  -4       23.93       28.53     28.53 o 
  15   3  -4       14.11       25.59     27.41 o 
  16   3  -4        8.23        0.00     24.76 o 
   0   4  -4       71.38       17.92     17.92 o 
   1   4  -4      108.88      107.46     20.97 o 
   2   4  -4      282.26      269.94     23.77 o 
   3   4  -4       57.92       31.42     16.28 o 
   4   4  -4      653.68      709.21     31.17 o 
   5   4  -4      413.07      397.04     30.36 o 
   6   4  -4      223.61      292.40     28.70 o 
   7   4  -4      311.68      349.33     30.80 o 
   8   4  -4      141.85      209.00     28.14 o 
   9   4  -4      104.66      140.67     26.15 o 
  10   4  -4        1.23       29.58     27.89 o 
  11   4  -4       68.87       89.76     26.34 o 
  12   4  -4       69.84       48.66     26.18 o 
  13   4  -4        7.67       29.66     29.66 o 
  14   4  -4       86.24      135.41     27.77 o 
  15   4  -4       11.55       19.22     23.25 o 
  16   4  -4        4.37        2.27     22.48 o 
   1   5  -4      468.03      490.69     29.28 o 
   2   5  -4       63.40       20.78     20.78 o 
   3   5  -4       34.67        9.65     21.25 o 
   4   5  -4       31.42       47.57     22.07 o 
   5   5  -4      410.56      445.69     30.45 o 
   6   5  -4      101.23      112.62     25.79 o 
   7   5  -4      223.33      175.28     29.46 o 
   8   5  -4      104.80       86.80     25.69 o 
   9   5  -4        1.92       18.07     27.10 o 
  10   5  -4       99.63       95.21     31.74 o 
  11   5  -4       40.34       38.03     28.06 o 
  12   5  -4       97.50      109.60     28.52 o 
  13   5  -4       84.16      110.14     25.19 o 
  14   5  -4       20.12       25.95     25.95 o 
  15   5  -4        5.93       13.29     19.51 o 
   0   6  -4     1319.68     1472.99     44.29 o 
   1   6  -4      111.92      114.68     24.18 o 
   2   6  -4       30.05       39.56     12.55 o 
   3   6  -4      174.67      170.76     24.07 o 
   4   6  -4      373.97      356.87     28.33 o 
   5   6  -4      286.25      280.00     31.19 o 
   6   6  -4       19.07       42.26     23.77 o 
   7   6  -4      162.44      155.19     23.34 o 
   8   6  -4       92.85      101.48     26.53 o 
   9   6  -4       36.20       94.83     25.34 o 
  10   6  -4      300.31      312.38     34.53 o 
  11   6  -4       11.63       45.98     24.05 o 
  12   6  -4        0.94       28.19     28.19 o 
  13   6  -4       32.50       32.79     22.52 o 
  14   6  -4       10.43       20.03     20.69 o 
  15   6  -4        3.92       43.81     20.26 o 
   1   7  -4      350.35      369.11     31.29 o 
   2   7  -4      349.80      324.04     29.39 o 
   3   7  -4      330.80      400.82     29.40 o 
   4   7  -4       14.49       12.54     24.33 o 
   5   7  -4       62.44      105.11     24.20 o 
   6   7  -4      259.26      248.70     34.44 o 
   7   7  -4        6.81       59.81     26.42 o 
   8   7  -4       25.30       51.73     26.57 o 
   9   7  -4       62.16       22.55     29.28 o 
  10   7  -4       18.22       17.62     24.55 o 
  11   7  -4       70.78       34.49     25.80 o 
  12   7  -4        8.04       14.45     23.64 o 
  13   7  -4        6.61        2.34     22.45 o 
  14   7  -4        3.44        8.56     19.55 o 
   0   8  -4       65.95       83.24     21.88 o 
   1   8  -4      338.25      340.99     30.34 o 
   2   8  -4       54.90       29.59     25.94 o 
   3   8  -4      181.29      218.29     30.55 o 
   4   8  -4       32.80       18.11     25.49 o 
   5   8  -4        4.67        2.22     26.23 o 
   6   8  -4       29.25       76.25     26.02 o 
   7   8  -4       15.22       74.01     26.22 o 
   8   8  -4       66.72        7.97     29.10 o 
   9   8  -4       17.54       10.50     30.50 o 
  10   8  -4       61.83       88.05     30.77 o 
  11   8  -4       42.33       70.52     24.99 o 
  12   8  -4       23.10       31.25     24.56 o 
  13   8  -4        5.66        4.55     21.26 o 
  14   8  -4        0.34       22.19     22.19 o 
   1   9  -4      232.95      231.14     28.72 o 
   2   9  -4       86.65       37.92     28.26 o 
   3   9  -4       60.79      110.39     26.47 o 
   4   9  -4       72.47       62.68     19.91 o 
   5   9  -4       62.71       57.52     27.88 o 
   6   9  -4      109.58      106.41     31.61 o 
   7   9  -4      163.65      112.02     30.33 o 
   8   9  -4        0.63       43.52     26.92 o 
   9   9  -4       62.73        2.82     30.43 o 
  10   9  -4       11.83        7.82     27.81 o 
  11   9  -4       19.54       15.17     26.67 o 
  12   9  -4        3.01       40.32     23.27 o 
  13   9  -4        2.07       41.14     18.59 o 
   0  10  -4       23.42        4.50     23.43 o 
   1  10  -4       39.03       38.56     26.76 o 
   2  10  -4      114.94       91.35     26.87 o 
   3  10  -4      104.48      151.78     30.36 o 
   4  10  -4      117.54       49.28     27.41 o 
   5  10  -4        9.62       18.07     29.24 o 
   6  10  -4        8.14       37.00     27.52 o 
   7  10  -4       15.57        8.04     29.92 o 
   8  10  -4       25.44       30.38     26.97 o 
   9  10  -4        3.87        5.55     26.85 o 
  10  10  -4        1.52       25.46     25.46 o 
  11  10  -4       11.24        2.40     24.19 o 
  12  10  -4        2.49       22.88     21.83 o 
   1  11  -4        3.46        9.31     23.28 o 
   2  11  -4       56.18       72.11     22.10 o 
   3  11  -4       29.91       59.71     22.54 o 
   4  11  -4        2.16       19.80     23.93 o 
   5  11  -4        5.63       25.56     27.04 o 
   6  11  -4       20.87       44.72     27.54 o 
   7  11  -4       20.61       29.35     27.32 o 
   8  11  -4        3.05        0.00     25.41 o 
   9  11  -4        7.10       13.09     24.36 o 
  10  11  -4       13.01       20.29     25.54 o 
  11  11  -4        9.05        4.64     23.83 o 
   0  12  -4       31.60       21.88     21.88 o 
   1  12  -4        6.04        9.07     21.25 o 
   2  12  -4        1.71       31.95     22.94 o 
   3  12  -4        2.14       44.15     21.43 o 
   4  12  -4       26.91       30.88     23.37 o 
   5  12  -4       10.36       23.68     23.68 o 
   6  12  -4        2.26       22.74     23.76 o 
   7  12  -4       13.74       28.53     28.53 o 
   8  12  -4        4.99        5.30      1.12 o 
   9  12  -4        2.95        4.94     22.69 o 
   1  13  -4        4.92        4.25     22.81 o 
   2  13  -4        0.94       13.06     20.80 o 
   3  13  -4        2.75        4.40     19.39 o 
   4  13  -4        0.27       17.83     19.58 o 
   5  13  -4        1.17       24.32     24.32 o 
   6  13  -4        1.19       20.73     17.70 o 
   7  13  -4        2.40       20.72     19.88 o 
   0  14  -4        4.33        8.15     19.89 o 
   1  14  -4        2.33        2.42      0.16 o 
   2  14  -4        3.77        2.01     18.03 o 
   3  14  -4        3.06       15.67     17.29 o 
   4  14  -4       24.95       25.67     17.29 o 
   2   0  -3     5702.60     5557.71     56.43 o 
   4   0  -3     1717.13     1790.04     37.62 o 
   6   0  -3     2357.30     2291.49     50.19 o 
   8   0  -3       75.54       36.56     26.52 o 
  10   0  -3      137.44       86.27     29.70 o 
  12   0  -3       54.67      118.90     30.42 o 
  14   0  -3        0.80       45.51     32.26 o 
  16   0  -3        2.53       14.70     29.97 o 
   0   1  -3     1277.15     1451.73     29.06 o 
   1   1  -3     1635.96     1671.62     31.10 o 
   2   1  -3     5128.60     5153.56     53.74 o 
   3   1  -3     1204.31     1144.95     28.61 o 
   4   1  -3     3051.99     2822.56     45.60 o 
   5   1  -3     1152.36     1146.32     33.50 o 
   6   1  -3      351.24      373.22     23.82 o 
   7   1  -3      928.88      898.95     36.52 o 
   8   1  -3      554.76      551.43     34.29 o 
   9   1  -3       85.33      130.14     25.95 o 
  10   1  -3      417.93      411.00     38.97 o 
  11   1  -3      230.41      202.40     32.78 o 
  12   1  -3       24.46       16.03     30.91 o 
  13   1  -3      196.30      185.01     35.61 o 
  14   1  -3       64.07       23.54     32.18 o 
  15   1  -3        8.03       28.96     28.96 o 
  16   1  -3        0.76       37.19     28.11 o 
  17   1  -3        0.09       24.12     28.52 o 
   1   2  -3     1148.48     1111.67     28.04 o 
   2   2  -3      147.86      172.04     15.05 o 
   3   2  -3     1338.62     1400.35     37.24 o 
   4   2  -3      797.86      707.41     28.42 o 
   5   2  -3     1989.17     1967.74     43.76 o 
   6   2  -3      379.52      324.87     26.66 o 
   7   2  -3      325.35      311.61     26.60 o 
   8   2  -3      591.61      649.80     33.06 o 
   9   2  -3      203.79      183.27     30.36 o 
  10   2  -3       23.68       75.40     25.64 o 
  11   2  -3       88.61      130.73     27.11 o 
  12   2  -3      111.08      132.00     32.55 o 
  13   2  -3       53.51       54.45     28.09 o 
  14   2  -3       69.98       79.74     22.59 o 
  15   2  -3       18.62       50.59     29.04 o 
  16   2  -3        4.04       26.92     26.92 o 
  17   2  -3        7.25       24.43     24.43 o 
   0   3  -3      173.32      181.30     15.07 o 
   1   3  -3      460.08      444.57     22.02 o 
   2   3  -3     1698.51     1785.40     36.96 o 
   3   3  -3      355.05      364.55     21.07 o 
   4   3  -3      884.28      915.43     35.06 o 
   5   3  -3      633.84      664.53     29.47 o 
   6   3  -3      162.19      176.88     23.45 o 
   7   3  -3      505.39      536.63     32.64 o 
   8   3  -3      828.17      753.30     34.42 o 
   9   3  -3      194.00      205.60     28.37 o 
  10   3  -3       84.02       79.54     26.75 o 
  11   3  -3       25.36       47.23     28.56 o 
  12   3  -3       19.31       14.97     28.92 o 
  13   3  -3       14.32       18.13     26.55 o 
  14   3  -3       85.78       69.00     29.66 o 
  15   3  -3        0.36        8.01     27.08 o 
  16   3  -3        0.37        0.00     24.00 o 
   1   4  -3     2855.98     2777.10     49.48 o 
   2   4  -3     1557.49     1643.48     39.17 o 
   3   4  -3      646.52      643.54     27.68 o 
   4   4  -3      968.98     1009.74     34.87 o 
   5   4  -3      446.08      459.99     29.85 o 
   6   4  -3      152.11      143.79     23.33 o 
   7   4  -3      729.85      723.81     41.17 o 
   8   4  -3      428.10      382.17     30.70 o 
   9   4  -3       52.59       94.40     25.58 o 
  10   4  -3      224.59      238.41     28.97 o 
  11   4  -3       42.31       21.17     28.22 o 
  12   4  -3      127.31      153.74     30.11 o 
  13   4  -3       27.81       15.07     22.61 o 
  14   4  -3       12.40       30.40     25.67 o 
  15   4  -3       15.26        0.00     26.99 o 
  16   4  -3       10.71        7.09     21.48 o 
   0   5  -3       85.04      112.24     18.38 o 
   1   5  -3      374.62      421.36     24.81 o 
   2   5  -3     1583.76     1593.34     43.09 o 
   3   5  -3      149.82      146.13     20.93 o 
   4   5  -3      286.08      260.08     24.44 o 
   5   5  -3      935.14      842.56     38.52 o 
   6   5  -3        9.29       27.38     19.39 o 
   7   5  -3        7.00       40.91     21.40 o 
   8   5  -3        2.23       27.11     21.62 o 
   9   5  -3       25.29       33.72      8.74 o 
  10   5  -3      215.03      285.82     30.55 o 
  11   5  -3       83.44       35.47     29.02 o 
  12   5  -3       28.62       36.59      8.87 o 
  13   5  -3       42.20       17.17     26.17 o 
  14   5  -3        0.89       12.07     25.94 o 
  15   5  -3       10.45        9.39     23.59 o 
  16   5  -3        5.23        4.36     24.39 o 
   1   6  -3      110.87      108.95     21.49 o 
   2   6  -3      365.11      401.52     28.37 o 
   3   6  -3      425.12      417.81     28.07 o 
   4   6  -3      376.51      399.31     31.99 o 
   5   6  -3      561.54      636.96     34.09 o 
   6   6  -3      168.13      192.35     26.23 o 
   7   6  -3       31.72       29.87      9.02 o 
   8   6  -3      244.18      271.75     33.11 o 
   9   6  -3       55.25       62.55     28.30 o 
  10   6  -3       20.38       40.47     24.88 o 
  11   6  -3       24.12        4.98     26.15 o 
  12   6  -3       31.28       48.47     25.10 o 
  13   6  -3       11.04        7.12     22.14 o 
  14   6  -3        4.04       25.55     25.55 o 
  15   6  -3        1.30        6.63     24.87 o 
   0   7  -3     1212.51     1293.52     49.36 o 
   1   7  -3       29.91       15.94     23.89 o 
   2   7  -3      176.40      183.06     25.33 o 
   3   7  -3       97.68       80.35     24.99 o 
   4   7  -3      816.63      782.31     38.73 o 
   5   7  -3      758.94      754.39     41.25 o 
   6   7  -3      123.34      182.88     25.75 o 
   7   7  -3        3.83        7.07     25.29 o 
   8   7  -3        4.32       26.31     27.03 o 
   9   7  -3       29.02       22.44      7.18 o 
  10   7  -3       75.70       49.60     25.28 o 
  11   7  -3       24.56       27.97     27.97 o 
  12   7  -3       32.64       39.03     25.01 o 
  13   7  -3       13.46        9.38     23.71 o 
  14   7  -3        4.99        2.17     22.40 o 
  15   7  -3        6.28        6.16     20.33 o 
   1   8  -3       17.26        8.04     20.83 o 
   2   8  -3       25.22       26.22     22.15 o 
   3   8  -3      253.72      278.50     30.90 o 
   4   8  -3      376.51      342.69     33.30 o 
   5   8  -3       54.29       13.85     27.32 o 
   6   8  -3       46.01       31.24     22.69 o 
   7   8  -3      110.61      109.21     29.58 o 
   8   8  -3       22.88       28.27     25.09 o 
   9   8  -3      131.32      142.57     33.96 o 
  10   8  -3       33.57        7.86     27.97 o 
  11   8  -3       33.89       48.21     27.43 o 
  12   8  -3        4.29        2.34     23.43 o 
  13   8  -3        9.75        0.00     22.29 o 
  14   8  -3       35.49        6.34     21.20 o 
   0   9  -3      122.26      173.50     26.59 o 
   1   9  -3       76.77       46.67     27.51 o 
   2   9  -3      236.67      234.24     27.33 o 
   3   9  -3      128.58      161.10     27.27 o 
   4   9  -3      132.77      128.29     28.94 o 
   5   9  -3       28.95       65.71     25.85 o 
   6   9  -3       18.17       30.40     29.32 o 
   7   9  -3       74.54       41.85     32.00 o 
   8   9  -3       72.57       26.86     28.56 o 
   9   9  -3      105.85       97.27     29.03 o 
  10   9  -3       17.57       68.93     25.17 o 
  11   9  -3        7.04        2.45     28.35 o 
  12   9  -3        6.86       27.88     27.88 o 
  13   9  -3        1.91       18.09     20.83 o 
   1  10  -3       66.88      116.42     26.81 o 
   2  10  -3        2.00       15.72     24.24 o 
   3  10  -3      207.35      205.50     27.75 o 
   4  10  -3       44.29       12.02     25.70 o 
   5  10  -3       49.32       93.38     29.22 o 
   6  10  -3      212.24      212.12     33.84 o 
   7  10  -3       27.76       21.43     28.67 o 
   8  10  -3       20.76       16.56     28.34 o 
   9  10  -3       21.20       26.20     26.20 o 
  10  10  -3        2.98        5.29     27.82 o 
  11  10  -3       22.56        2.51     25.32 o 
  12  10  -3        2.19       25.27     25.27 o 
   0  11  -3      107.73      121.60     30.02 o 
   1  11  -3       19.64        6.94     24.40 o 
   2  11  -3       92.69       57.94     25.82 o 
   3  11  -3        6.92        7.25     22.93 o 
   4  11  -3       76.92       19.47     27.67 o 
   5  11  -3        2.16       27.82     28.74 o 
   6  11  -3       20.59       42.06     29.25 o 
   7  11  -3        4.40       25.45     25.45 o 
   8  11  -3       38.39       51.36     26.54 o 
   9  11  -3        1.00       32.05     22.81 o 
  10  11  -3       13.03       25.16     25.16 o 
  11  11  -3        0.99       24.85     24.85 o 
   1  12  -3       27.15        2.43     25.21 o 
   2  12  -3        2.79       13.97     22.56 o 
   3  12  -3       12.80       23.36     20.41 o 
   4  12  -3       16.46       57.67     20.48 o 
   5  12  -3       15.69       12.42     25.64 o 
   6  12  -3       31.11       24.86      7.72 o 
   7  12  -3       13.70       23.06     26.46 o 
   8  12  -3        5.23       33.40     24.10 o 
   9  12  -3        4.70       34.96     22.52 o 
  10  12  -3       16.05        2.35     22.78 o 
   0  13  -3        0.02       20.61     21.10 o 
   1  13  -3        0.16        6.62     19.87 o 
   2  13  -3       11.33        6.53     19.57 o 
   3  13  -3        0.11        2.32     21.07 o 
   4  13  -3        9.98       15.92     19.38 o 
   5  13  -3        2.41       25.46     20.19 o 
   6  13  -3        2.28       22.60     22.60 o 
   7  13  -3        5.24       16.44     22.37 o 
   8  13  -3       14.84        6.87     21.44 o 
   1  14  -3       11.17       32.93     19.64 o 
   2  14  -3        9.27       16.33     18.86 o 
   3  14  -3        2.07       36.61     17.44 o 
   4  14  -3        6.22       32.75     17.79 o 
   5  14  -3        3.62        3.43      0.56 o 
   0   0  -2     3919.71     3907.65     34.75 o 
   2   0  -2    56590.79    56316.58    610.01 o 
   4   0  -2     1057.32     1118.06     27.70 o 
   6   0  -2     1854.89     1806.98     43.12 o 
   8   0  -2        6.46       15.76     23.85 o 
  10   0  -2      964.29      950.25     47.39 o 
  12   0  -2      288.97      249.32     38.66 o 
  14   0  -2       19.69       27.26     31.68 o 
  16   0  -2       31.03        3.06     32.93 o 
   1   1  -2     9429.92     9424.60     52.75 o 
   2   1  -2    42284.12    41066.80    542.10 o 
   3   1  -2      767.42      764.39     22.46 o 
   4   1  -2      795.26      724.57     24.59 o 
   5   1  -2      303.10      289.31     19.16 o 
   6   1  -2      204.47      219.30     19.07 o 
   7   1  -2      491.92      407.69     28.70 o 
   8   1  -2       38.52        1.57     23.64 o 
   9   1  -2      126.10      133.88     26.69 o 
  10   1  -2     1452.32     1584.26     56.01 o 
  11   1  -2      618.85      621.63     40.17 o 
  12   1  -2      406.38      339.17     38.26 o 
  13   1  -2       10.91       62.56     25.26 o 
  14   1  -2        3.87       11.78     29.97 o 
  15   1  -2       18.46       27.03     32.31 o 
  16   1  -2        7.09       34.88     34.88 o 
  17   1  -2       19.60       16.60     29.63 o 
   0   2  -2       63.76       56.37     10.39 o 
   1   2  -2    35234.12    34355.46    521.82 o 
   2   2  -2     2684.59     2582.02     34.68 o 
   3   2  -2     1694.16     1796.46     33.95 o 
   4   2  -2      477.67      506.43     25.56 o 
   5   2  -2      523.05      566.33     26.93 o 
   6   2  -2      819.16      852.92     32.97 o 
   7   2  -2      622.57      597.97     35.30 o 
   8   2  -2       63.19       73.10     23.46 o 
   9   2  -2      856.55      863.09     40.07 o 
  10   2  -2      242.65      191.63     27.65 o 
  11   2  -2       44.28       69.48     24.30 o 
  12   2  -2       94.91      100.56     33.77 o 
  13   2  -2       49.14       43.93     31.44 o 
  14   2  -2        3.18       31.04     26.66 o 
  15   2  -2       83.44       45.74     33.61 o 
  16   2  -2        5.30       25.92     25.92 o 
  17   2  -2        1.57        2.65     26.68 o 
   1   3  -2     1706.18     1612.87     32.98 o 
   2   3  -2      139.44      154.19     13.74 o 
   3   3  -2      751.00      713.14     25.05 o 
   4   3  -2      440.06      439.27     22.85 o 
   5   3  -2        0.60       16.54     15.38 o 
   6   3  -2      228.53      199.27     21.49 o 
   7   3  -2      515.32      573.46     32.80 o 
   8   3  -2       59.56       21.54     25.70 o 
   9   3  -2       34.21       33.66     23.18 o 
  10   3  -2       32.39       43.49     26.54 o 
  11   3  -2     1149.16     1334.62     53.78 o 
  12   3  -2      126.94      110.21     34.29 o 
  13   3  -2       80.32       55.20     32.79 o 
  14   3  -2       18.93       30.16     30.16 o 
  15   3  -2        2.17       29.70     24.80 o 
  16   3  -2        0.89        5.14     26.22 o 
  17   3  -2        0.10       26.03     26.03 o 
   0   4  -2      976.22     1008.65     28.35 o 
   1   4  -2      269.51      256.75     18.69 o 
   2   4  -2     2551.93     2622.11     45.40 o 
   3   4  -2      221.58      247.86     19.35 o 
   4   4  -2     1326.59     1285.02     36.26 o 
   5   4  -2      205.59      208.70     24.37 o 
   6   4  -2       12.44       31.25     19.06 o 
   7   4  -2        5.87       18.92     21.56 o 
   8   4  -2     1035.60     1053.97     45.85 o 
   9   4  -2      200.75      163.63     27.02 o 
  10   4  -2      143.97      103.20     29.54 o 
  11   4  -2      396.59      395.76     38.91 o 
  12   4  -2      140.15      173.93     28.05 o 
  13   4  -2       33.99        5.00     28.11 o 
  14   4  -2        4.16        0.00     26.15 o 
  15   4  -2       46.03       81.40     26.17 o 
  16   4  -2        0.54       24.29     24.99 o 
   1   5  -2      536.77      529.72     27.09 o 
   2   5  -2      472.10      514.69     29.02 o 
   3   5  -2     1068.36     1140.06     36.07 o 
   4   5  -2      543.65      552.41     29.82 o 
   5   5  -2       60.72       79.31     19.07 o 
   6   5  -2       64.74       59.19     18.59 o 
   7   5  -2       16.21       39.15     21.46 o 
   8   5  -2      124.07      120.73     25.11 o 
   9   5  -2      180.84      174.11     27.99 o 
  10   5  -2      475.03      464.64     34.95 o 
  11   5  -2       78.06       82.35     26.46 o 
  12   5  -2      392.49      393.60     34.73 o 
  13   5  -2       25.83       74.21     27.47 o 
  14   5  -2       24.44        2.42     24.95 o 
  15   5  -2       13.39       33.48     21.68 o 
  16   5  -2        0.19       15.75     22.47 o 
   0   6  -2      153.03      125.22     19.40 o 
   1   6  -2      677.21      634.78     30.79 o 
   2   6  -2     2209.69     2134.18     51.91 o 
   3   6  -2      255.54      220.88     24.98 o 
   4   6  -2      282.55      260.45     27.04 o 
   5   6  -2      497.76      530.36     31.87 o 
   6   6  -2       25.09       17.16     22.87 o 
   7   6  -2       58.87       36.85     21.43 o 
   8   6  -2      355.04      375.06     34.87 o 
   9   6  -2       87.90      122.59     25.51 o 
  10   6  -2       82.20      150.54     32.48 o 
  11   6  -2       69.36       12.13     28.76 o 
  12   6  -2       38.68        4.76     25.93 o 
  13   6  -2       98.97       58.40     27.41 o 
  14   6  -2        8.37        7.18     23.54 o 
  15   6  -2        6.13       22.75     23.41 o 
   1   7  -2      107.74      142.40     21.65 o 
   2   7  -2      118.30      172.10     24.59 o 
   3   7  -2      436.35      403.94     32.38 o 
   4   7  -2      368.09      419.19     32.33 o 
   5   7  -2      612.29      633.36     36.06 o 
   6   7  -2       39.05       39.00     11.50 o 
   7   7  -2       47.70       33.71     28.08 o 
   8   7  -2      271.58      334.97     37.86 o 
   9   7  -2      249.41      191.13     33.89 o 
  10   7  -2       44.35        7.27     27.12 o 
  11   7  -2        6.88       19.77     21.31 o 
  12   7  -2       83.96       49.18     24.72 o 
  13   7  -2       65.80       57.63     27.01 o 
  14   7  -2       13.87        4.56     23.74 o 
  15   7  -2        5.08       21.33     21.33 o 
   0   8  -2       63.23       11.39     24.98 o 
   1   8  -2     1431.50     1415.54     51.83 o 
   2   8  -2       45.56       33.02     23.75 o 
   3   8  -2       77.72       82.69     26.19 o 
   4   8  -2      143.78      123.75     27.46 o 
   5   8  -2       27.48       22.23     23.74 o 
   6   8  -2      277.79      260.69     34.45 o 
   7   8  -2       79.33       46.05     30.57 o 
   8   8  -2      225.11      170.88     33.25 o 
   9   8  -2      195.59      235.66     33.12 o 
  10   8  -2       34.94       61.95     27.61 o 
  11   8  -2       11.63       30.26     30.26 o 
  12   8  -2       58.56       74.60     24.77 o 
  13   8  -2        2.52        2.49      0.21 o 
  14   8  -2        2.73       30.86     18.97 o 
   1   9  -2      108.31       86.62     26.05 o 
   2   9  -2       42.96        0.00     26.18 o 
   3   9  -2      115.67      132.85     27.85 o 
   4   9  -2      118.79      147.75     29.55 o 
   5   9  -2       59.17       59.39     27.89 o 
   6   9  -2       44.72       64.61     30.32 o 
   7   9  -2       46.20       56.85     27.36 o 
   8   9  -2       57.04       43.98     13.22 o 
   9   9  -2       39.55       77.39     29.84 o 
  10   9  -2        6.88       18.68     23.28 o 
  11   9  -2       36.62       46.54     25.24 o 
  12   9  -2        4.34        5.02     21.85 o 
  13   9  -2       13.05       59.98     20.87 o 
   0  10  -2      360.27      328.68     32.09 o 
   1  10  -2       30.99       57.21     23.95 o 
   2  10  -2       15.09       37.89     25.92 o 
   3  10  -2       36.23        9.04     28.79 o 
   4  10  -2       59.72       90.54     23.99 o 
   5  10  -2      218.71      201.21     29.57 o 
   6  10  -2       27.65       10.51     27.47 o 
   7  10  -2       20.39       10.69     26.37 o 
   8  10  -2       22.61       40.74     27.48 o 
   9  10  -2        0.53       19.02     27.62 o 
  10  10  -2        4.01       56.09     25.35 o 
  11  10  -2        3.03       12.91     24.27 o 
  12  10  -2        7.43        2.28     25.32 o 
   1  11  -2       21.24        2.15     26.23 o 
   2  11  -2      182.85      136.10     29.42 o 
   3  11  -2      179.21      190.87     27.96 o 
   4  11  -2        0.48       17.02     25.37 o 
   5  11  -2       70.59       95.69     26.41 o 
   6  11  -2       20.74       28.79     26.93 o 
   7  11  -2       12.28       18.56     30.73 o 
   8  11  -2        2.83       13.51     26.44 o 
   9  11  -2       21.24       58.82     25.52 o 
  10  11  -2       10.47       51.88     25.05 o 
  11  11  -2        7.37        7.33     25.20 o 
   0  12  -2       27.91       45.08     23.26 o 
   1  12  -2        4.14       34.97     21.54 o 
   2  12  -2       17.18       16.30     24.86 o 
   3  12  -2        2.32       23.41     23.41 o 
   4  12  -2        2.33       25.37     25.37 o 
   5  12  -2       24.41       22.31      7.23 o 
   6  12  -2        3.35        3.39      0.29 o 
   7  12  -2        9.61       51.36     23.80 o 
   8  12  -2        0.52       23.11     25.93 o 
   9  12  -2        1.27       40.19     23.59 o 
  10  12  -2       12.51       22.81     22.81 o 
   1  13  -2        3.73        3.82      0.53 o 
   2  13  -2       19.10       22.23     22.23 o 
   3  13  -2       11.58       54.32     21.77 o 
   4  13  -2        0.66       34.48     18.79 o 
   5  13  -2        2.93       21.24     21.24 o 
   6  13  -2       23.33       28.33     24.15 o 
   7  13  -2        6.97       54.52     21.18 o 
   8  13  -2        1.00       23.13     23.13 o 
   0  14  -2        1.33       39.51     21.16 o 
   1  14  -2        3.96        6.47     21.09 o 
   2  14  -2       12.44       14.67     19.76 o 
   3  14  -2        6.85       19.40     19.40 o 
   4  14  -2       21.68       25.01     17.92 o 
   5  14  -2        5.61       20.87     20.87 o 
   6  14  -2       11.03       14.67     20.12 o 
   2   0  -1     3247.58     3204.41     33.02 o 
   4   0  -1     2708.77     2666.35     38.69 o 
   6   0  -1      764.59      793.44     30.30 o 
   8   0  -1     6126.75     6106.71     86.86 o 
  10   0  -1     1933.05     1919.64     66.04 o 
  12   0  -1       22.09       30.16     31.79 o 
  14   0  -1       12.34       36.68     36.68 o 
  16   0  -1       22.60       36.43     28.02 o 
   0   1  -1      873.77      835.21     11.70 o 
   1   1  -1       76.59       63.21      7.51 o 
   2   1  -1     3091.47     3138.63     32.96 o 
   3   1  -1    10483.38    10735.24     67.60 o 
   4   1  -1     6617.87     6492.09     65.19 o 
   5   1  -1     3928.51     3699.28     51.19 o 
   6   1  -1      659.70      672.55     28.84 o 
   7   1  -1      303.67      338.73     24.65 o 
   8   1  -1      237.94      215.09     28.23 o 
   9   1  -1      397.56      390.87     34.63 o 
  10   1  -1      382.14      400.76     38.86 o 
  11   1  -1      153.39      131.82     35.47 o 
  12   1  -1        2.85       10.70     29.33 o 
  13   1  -1       12.91       34.14     32.22 o 
  14   1  -1       28.73       29.84     36.39 o 
  15   1  -1        7.42       32.03     32.03 o 
  16   1  -1        0.33       29.72     30.02 o 
  17   1  -1       24.78       53.36     30.76 o 
   1   2  -1     3342.99     3298.75     35.48 o 
   2   2  -1     3704.33     3658.07     44.57 o 
   3   2  -1     3562.94     3559.68     42.57 o 
   4   2  -1      484.53      500.37     20.76 o 
   5   2  -1      915.80      965.63     32.68 o 
   6   2  -1     2488.36     2559.10     49.64 o 
   7   2  -1     1449.89     1438.72     41.73 o 
   8   2  -1      495.33      454.87     33.02 o 
   9   2  -1     2383.42     2310.88     60.04 o 
  10   2  -1       36.06       27.65     27.65 o 
  11   2  -1      271.54      297.50     36.28 o 
  12   2  -1       37.73       10.20     32.13 o 
  13   2  -1       59.33       53.05     12.70 o 
  14   2  -1        1.22       45.94     27.98 o 
  15   2  -1       15.43       49.20     29.39 o 
  16   2  -1       16.31       15.56      5.00 o 
  17   2  -1       15.24       32.06     27.83 o 
   0   3  -1     1622.59     1722.06     30.30 o 
   1   3  -1     1843.14     1955.05     33.58 o 
   2   3  -1     1310.25     1274.39     30.21 o 
   3   3  -1      458.69      430.88     19.74 o 
   4   3  -1     1006.36     1081.72     30.55 o 
   5   3  -1      326.70      335.35     20.99 o 
   6   3  -1     2661.86     2614.28     48.23 o 
   7   3  -1       95.87       81.01     22.92 o 
   8   3  -1      330.49      301.25     27.78 o 
   9   3  -1      719.58      790.19     39.69 o 
  10   3  -1      251.32      241.39     31.79 o 
  11   3  -1       52.27       79.71     28.28 o 
  12   3  -1      233.93      158.23     34.65 o 
  13   3  -1       61.89       31.85     29.47 o 
  14   3  -1       29.22        0.00     28.72 o 
  15   3  -1        0.81        5.65     25.56 o 
  16   3  -1       15.21       53.69     25.25 o 
  17   3  -1       25.18       22.69     27.95 o 
   1   4  -1      100.98       92.02     15.34 o 
   2   4  -1     1259.31     1300.79     31.90 o 
   3   4  -1      251.82      261.97     19.36 o 
   4   4  -1     1006.22      944.55     31.62 o 
   5   4  -1      192.75      167.28     23.46 o 
   6   4  -1      683.01      668.60     31.89 o 
   7   4  -1     1209.60     1110.27     40.86 o 
   8   4  -1     1399.93     1511.11     47.56 o 
   9   4  -1      358.44      358.36     30.97 o 
  10   4  -1      446.46      492.23     35.37 o 
  11   4  -1       33.27       14.03     26.66 o 
  12   4  -1       53.48       91.11     29.35 o 
  13   4  -1       63.67       38.46     30.77 o 
  14   4  -1       29.53       67.94     29.03 o 
  15   4  -1       15.07       23.50     28.96 o 
  16   4  -1       19.76       27.63     25.45 o 
   0   5  -1      441.02      467.58     22.15 o 
   1   5  -1     1107.82     1062.36     30.87 o 
   2   5  -1      751.10      839.15     30.50 o 
   3   5  -1      266.03      244.21     22.10 o 
   4   5  -1      546.40      519.62     27.13 o 
   5   5  -1      392.07      364.17     27.77 o 
   6   5  -1      551.17      607.28     31.88 o 
   7   5  -1      124.89      141.97     24.47 o 
   8   5  -1      150.91      126.04     26.69 o 
   9   5  -1      101.26      152.04     25.34 o 
  10   5  -1       35.55       24.55     28.06 o 
  11   5  -1       74.50      110.82     26.95 o 
  12   5  -1        7.58       58.91     27.22 o 
  13   5  -1       33.00       67.57     24.62 o 
  14   5  -1        2.53       22.71     27.97 o 
  15   5  -1       17.11        7.49     25.73 o 
  16   5  -1        9.17       39.61     22.32 o 
   1   6  -1     1199.23     1174.82     33.37 o 
   2   6  -1      860.87      804.38     30.17 o 
   3   6  -1      572.35      603.08     33.12 o 
   4   6  -1      585.45      549.65     30.13 o 
   5   6  -1      637.99      599.57     34.17 o 
   6   6  -1      293.34      315.68     30.51 o 
   7   6  -1      982.68      886.64     39.91 o 
   8   6  -1      663.61      738.96     40.91 o 
   9   6  -1      120.37      101.10     28.58 o 
  10   6  -1       48.04       47.89     14.12 o 
  11   6  -1        9.54        4.88     27.98 o 
  12   6  -1       16.22       17.08     27.16 o 
  13   6  -1       21.71       49.36     27.08 o 
  14   6  -1       14.83        7.18     24.60 o 
  15   6  -1       19.47       25.02     25.02 o 
  16   6  -1       11.68       12.92     22.51 o 
   0   7  -1      417.54      426.55     27.43 o 
   1   7  -1      156.11      170.12     25.01 o 
   2   7  -1      176.31      181.19     23.37 o 
   3   7  -1     1670.58     1562.70     47.71 o 
   4   7  -1       98.03      134.03     27.70 o 
   5   7  -1      846.02      919.15     43.73 o 
   6   7  -1      566.85      507.67     33.90 o 
   7   7  -1       93.74       88.16     24.39 o 
   8   7  -1       43.75       25.23     28.16 o 
   9   7  -1       71.28       74.32     24.30 o 
  10   7  -1       46.67       36.85     26.12 o 
  11   7  -1       24.78       29.56     29.56 o 
  12   7  -1       21.39       47.12     27.93 o 
  13   7  -1        5.51       27.28     27.28 o 
  14   7  -1       12.54       54.12     23.40 o 
  15   7  -1        9.75       15.42     20.78 o 
   1   8  -1      380.48      313.02     29.06 o 
   2   8  -1      540.21      605.40     39.29 o 
   3   8  -1      212.43      241.95     29.17 o 
   4   8  -1      550.26      469.87     32.36 o 
   5   8  -1      122.57      112.66     26.37 o 
   6   8  -1      146.26      120.74     28.87 o 
   7   8  -1      460.79      455.93     38.02 o 
   8   8  -1        9.11       29.80     24.41 o 
   9   8  -1        9.15       15.14     28.91 o 
  10   8  -1       22.13       51.31     24.69 o 
  11   8  -1       56.76       15.38     28.06 o 
  12   8  -1       10.53       12.67     26.99 o 
  13   8  -1       17.43       31.32     22.69 o 
  14   8  -1        0.08       20.30     19.00 o 
   0   9  -1      383.66      389.78     30.07 o 
   1   9  -1       76.98       56.60     21.57 o 
   2   9  -1      168.92      167.37     26.24 o 
   3   9  -1       88.92      147.34     26.10 o 
   4   9  -1      284.28      350.28     33.91 o 
   5   9  -1      218.77      200.81     31.53 o 
   6   9  -1       42.07       56.37     31.44 o 
   7   9  -1       88.84      101.48     28.85 o 
   8   9  -1       13.87       33.89     29.04 o 
   9   9  -1      101.30       58.12     31.38 o 
  10   9  -1       19.85       44.90     24.15 o 
  11   9  -1        9.02       26.78     26.78 o 
  12   9  -1       10.30        2.57     24.90 o 
  13   9  -1       19.65        4.74     20.79 o 
  14   9  -1        0.51       23.05     23.05 o 
   1  10  -1       83.79      120.16     26.18 o 
   2  10  -1       40.21       68.22     25.07 o 
   3  10  -1       20.52       23.63      7.16 o 
   4  10  -1       43.56       49.48     27.11 o 
   5  10  -1       23.43       12.27     29.63 o 
   6  10  -1      298.55      219.17     31.94 o 
   7  10  -1       20.66       18.42     29.12 o 
   8  10  -1       72.08       45.76     31.16 o 
   9  10  -1       44.43       78.13     25.94 o 
  10  10  -1        2.46       26.47     23.59 o 
  11  10  -1       17.54       33.28     24.11 o 
  12  10  -1        0.59        0.00     23.29 o 
  13  10  -1        3.93       35.63     18.92 o 
   0  11  -1       23.15       51.40     25.70 o 
   1  11  -1        7.41       11.58     25.36 o 
   2  11  -1       91.53       36.55     26.95 o 
   3  11  -1       30.43       30.36     25.40 o 
   4  11  -1      253.11      264.84     32.36 o 
   5  11  -1        8.50       25.91     25.91 o 
   6  11  -1        2.71        3.09      0.95 o 
   7  11  -1        1.15       29.02     29.32 o 
   8  11  -1       52.76       32.17     27.16 o 
   9  11  -1        1.89       10.61     26.82 o 
  10  11  -1        4.86       26.86     26.86 o 
  11  11  -1        3.24       25.36     25.36 o 
   1  12  -1       16.63       25.11     25.11 o 
   2  12  -1       12.59       53.32     22.73 o 
   3  12  -1       25.74        4.74     25.65 o 
   4  12  -1       17.65       23.95     22.82 o 
   5  12  -1        2.12       12.22     27.23 o 
   6  12  -1       27.69        0.00     26.97 o 
   7  12  -1        0.24        5.11     23.14 o 
   8  12  -1        0.22       26.88     26.88 o 
   9  12  -1        8.92       17.48     23.07 o 
  10  12  -1       22.90       43.30     20.65 o 
   0  13  -1        2.66        7.08     21.77 o 
   1  13  -1        1.24       21.76     21.76 o 
   2  13  -1        3.52       43.23     18.53 o 
   3  13  -1        3.04       15.83     20.47 o 
   4  13  -1        7.45       13.75     24.13 o 
   5  13  -1        6.69       13.85     21.50 o 
   6  13  -1        2.37        7.04     22.30 o 
   7  13  -1        1.16       11.82     22.52 o 
   8  13  -1        8.95       27.91     21.42 o 
   1  14  -1        4.06       19.66     20.31 o 
   2  14  -1        7.84        9.48      2.59 o 
   3  14  -1       15.26        6.35     18.86 o 
   4  14  -1        5.31        8.45     18.29 o 
   5  14  -1        4.58        6.30     20.85 o 
   6  14  -1       21.83        4.20     20.82 o 
   0  15  -1        7.49        2.02     20.90 o 
   1  15  -1        3.19       17.58     18.63 o 
   2   0   0      485.17      500.57     12.35 o 
   4   0   0        0.35        7.44     11.91 o 
   6   0   0      253.85      247.40     22.96 o 
   8   0   0     5915.45     6010.97     84.57 o 
  10   0   0      468.19      429.61     40.38 o 
  12   0   0      103.91      139.26     33.11 o 
  14   0   0      124.13      110.96     37.93 o 
  16   0   0        2.64       12.19     30.01 o 
   1   1   0      300.75      276.16      7.90 o 
   2   1   0     1044.82     1061.52     28.33 o 
   3   1   0    16138.38    15753.24    304.92 o 
   4   1   0    13080.07    14135.68     85.80 o 
   5   1   0       75.87       80.69     19.11 o 
   6   1   0        7.04       10.85     14.34 o 
   7   1   0      702.85      707.34     35.46 o 
   8   1   0      818.34      828.91     38.84 o 
   9   1   0        7.78       55.96     23.52 o 
  10   1   0      485.60      434.13     35.08 o 
  11   1   0      910.32      834.50     45.91 o 
  12   1   0      321.89      240.16     39.57 o 
  13   1   0       81.95       22.82     28.24 o 
  14   1   0       45.39       51.93     13.51 o 
  15   1   0        0.02       18.37     34.03 o 
  16   1   0        2.55       23.88     30.31 o 
  17   1   0        8.91       14.07     26.30 o 
   0   2   0     9788.01    10535.63     55.17 o 
   1   2   0    34508.53    34697.61    442.09 o 
   2   2   0      202.97      233.38     16.31 o 
   3   2   0     4055.19     3642.75     42.34 o 
   4   2   0       89.78       78.01     14.45 o 
   5   2   0      827.35      862.71     27.60 o 
   6   2   0      514.29      465.37     23.90 o 
   7   2   0       60.40       90.88     20.20 o 
   8   2   0      314.13      356.48     30.52 o 
   9   2   0     1271.92     1300.83     47.99 o 
  10   2   0      364.51      317.46     34.62 o 
  11   2   0      109.56       69.44     27.70 o 
  12   2   0       13.88       30.98     27.54 o 
  13   2   0      126.07       46.90     36.20 o 
  14   2   0        4.87        2.79     31.84 o 
  15   2   0       29.34       11.66     29.48 o 
  16   2   0        0.39       20.09     26.50 o 
  17   2   0       40.49       62.33     27.50 o 
   1   3   0    24136.80    21945.02    430.72 o 
   2   3   0     3890.28     3899.10     50.19 o 
   3   3   0     3472.53     3513.81     50.49 o 
   4   3   0      257.66      261.30     17.57 o 
   5   3   0        0.04       23.46     15.52 o 
   6   3   0     1459.05     1475.68     43.07 o 
   7   3   0      111.89       72.26     23.71 o 
   8   3   0      164.58      165.55     26.01 o 
   9   3   0     2770.76     2951.61     67.06 o 
  10   3   0      447.79      444.20     39.29 o 
  11   3   0      877.38      889.70     46.87 o 
  12   3   0       11.03       25.36     29.34 o 
  13   3   0      528.59      505.87     43.49 o 
  14   3   0        0.01       21.99     30.19 o 
  15   3   0        0.69       19.36     29.95 o 
  16   3   0        1.04       29.25     29.25 o 
  17   3   0        6.44       22.91     23.61 o 
   0   4   0      106.36       85.27     14.49 o 
   1   4   0     6051.62     5806.09     55.30 o 
   2   4   0     4218.09     4459.70     62.46 o 
   3   4   0      147.46      136.27     17.08 o 
   4   4   0      715.28      743.36     28.90 o 
   5   4   0        0.24        6.39     16.18 o 
   6   4   0     1946.65     1971.47     47.99 o 
   7   4   0       31.09       39.65     19.63 o 
   8   4   0       11.47       29.27     23.27 o 
   9   4   0      388.82      387.65     35.61 o 
  10   4   0      635.74      672.63     40.82 o 
  11   4   0       10.64        9.11      2.92 o 
  12   4   0      148.73      140.41     32.55 o 
  13   4   0        5.89       18.26     27.07 o 
  14   4   0      105.61       66.21     29.90 o 
  15   4   0        3.22        3.14      0.31 o 
  16   4   0       16.02        7.69     26.29 o 
   1   5   0     3450.36     3582.67     55.00 o 
   2   5   0      452.57      493.76     26.00 o 
   3   5   0      954.91      962.74     35.20 o 
   4   5   0     1499.80     1418.42     33.56 o 
   5   5   0        1.62        1.51     18.58 o 
   6   5   0      191.47      141.47     24.97 o 
   7   5   0      131.00      147.34     25.18 o 
   8   5   0       63.89       50.85     27.09 o 
   9   5   0      399.38      385.58     31.64 o 
  10   5   0     1075.10     1028.62     54.12 o 
  11   5   0      106.39       52.17     31.71 o 
  12   5   0      253.85      289.40     33.81 o 
  13   5   0      105.33       83.83     26.01 o 
  14   5   0       11.17       25.46     26.31 o 
  15   5   0        2.26       50.13     22.76 o 
  16   5   0        1.91       45.35     22.45 o 
   0   6   0     4245.37     3956.01     61.61 o 
   1   6   0       14.55       21.03      6.25 o 
   2   6   0      637.87      620.42     30.35 o 
   3   6   0      226.95      247.53     24.83 o 
   4   6   0       79.88       83.57     20.02 o 
   5   6   0      166.34      142.37     24.87 o 
   6   6   0      174.33      160.42     23.95 o 
   7   6   0     1049.79     1004.09     44.72 o 
   8   6   0      215.59      262.14     29.87 o 
   9   6   0       39.28       20.08     27.25 o 
  10   6   0      567.39      661.14     42.12 o 
  11   6   0       65.25       94.74     26.98 o 
  12   6   0       49.29      109.32     27.57 o 
  13   6   0       21.44        7.47     26.72 o 
  14   6   0       11.64        7.33     26.18 o 
  15   6   0       19.58       24.95     24.95 o 
  16   6   0        7.37       28.78     19.92 o 
   1   7   0      388.98      375.32     25.61 o 
   2   7   0       18.32       18.05      5.33 o 
   3   7   0      709.69      673.16     35.98 o 
   4   7   0      157.19      208.62     26.04 o 
   5   7   0       39.71       19.48     22.15 o 
   6   7   0      711.74      779.29     40.98 o 
   7   7   0      658.00      679.03     37.78 o 
   8   7   0        2.58       11.33     24.48 o 
   9   7   0        1.10       28.60     28.60 o 
  10   7   0       85.94       27.95     27.95 o 
  11   7   0      512.16      490.03     38.71 o 
  12   7   0        1.66       45.10     25.95 o 
  13   7   0        0.56       17.25     22.37 o 
  14   7   0       18.83       14.25     24.39 o 
  15   7   0       18.95       25.31     25.31 o 
   0   8   0      451.43      424.65     31.71 o 
   1   8   0      557.54      568.37     34.42 o 
   2   8   0        2.03       23.22     23.22 o 
   3   8   0     2158.51     2237.49     65.05 o 
   4   8   0      389.98      419.92     40.77 o 
   5   8   0       11.28        6.37     25.85 o 
   6   8   0       48.17       96.95     25.37 o 
   7   8   0        0.32       40.06     27.20 o 
   8   8   0      669.95      679.97     39.39 o 
   9   8   0       69.85       70.55     29.59 o 
  10   8   0      331.11      338.27     39.11 o 
  11   8   0       32.25       61.69     25.53 o 
  12   8   0        3.61        5.01     23.41 o 
  13   8   0       16.85       43.85     22.30 o 
  14   8   0       22.34       43.84     19.17 o 
   1   9   0      444.77      480.66     37.06 o 
   2   9   0      691.09      609.71     36.71 o 
   3   9   0       95.32       50.50     26.67 o 
   4   9   0        1.49       52.71     24.03 o 
   5   9   0        1.25       13.68     25.57 o 
   6   9   0       60.15       40.92     28.36 o 
   7   9   0      230.17      260.87     32.56 o 
   8   9   0        4.83       10.32     25.12 o 
   9   9   0       42.56        2.64     29.32 o 
  10   9   0       18.69       15.80     28.20 o 
  11   9   0        1.00       18.03     25.75 o 
  12   9   0       13.47       30.04     26.93 o 
  13   9   0       13.85       59.31     20.84 o 
  14   9   0        3.78        2.17     19.71 o 
   0  10   0      174.97      203.59     29.28 o 
   1  10   0        1.14       28.23     20.50 o 
   2  10   0      107.49       85.08     24.03 o 
   3  10   0       19.94       15.72     27.44 o 
   4  10   0       80.39       57.95     22.91 o 
   5  10   0       13.54        4.73     26.72 o 
   6  10   0       85.69      120.75     29.68 o 
   7  10   0       44.49       62.48     27.92 o 
   8  10   0        0.01       42.57     25.15 o 
   9  10   0       17.41       24.91     24.91 o 
  10  10   0        1.40        5.17     28.15 o 
  11  10   0        4.47        7.61     26.26 o 
  12  10   0        0.13        7.27     23.20 o 
  13  10   0        1.41       15.67     19.73 o 
   1  11   0       53.61       55.04     22.96 o 
   2  11   0       20.03       25.10     26.34 o 
   3  11   0      280.92      231.76     32.45 o 
   4  11   0      112.86      145.25     26.95 o 
   5  11   0      206.44      135.51     33.79 o 
   6  11   0        4.85       43.16     25.28 o 
   7  11   0        2.66       36.36     23.63 o 
   8  11   0        3.04        5.28     26.66 o 
   9  11   0        0.73        5.28     24.43 o 
  10  11   0        0.67       36.03     23.16 o 
  11  11   0        0.21        7.44     25.58 o 
  12  11   0       10.05        6.74     22.86 o 
   0  12   0      204.64      182.15     31.41 o 
   1  12   0       50.28       70.28     22.46 o 
   2  12   0       32.87       23.35      7.27 o 
   3  12   0        6.58       18.68     21.48 o 
   4  12   0       10.91       14.15     23.87 o 
   5  12   0       16.81        4.98     22.65 o 
   6  12   0        8.70       22.40     22.40 o 
   7  12   0       38.16       73.14     25.09 o 
   8  12   0       13.02       32.81     24.87 o 
   9  12   0        5.78       14.94     22.89 o 
  10  12   0        1.14        1.50     18.99 o 
   1  13   0        7.69       25.65     20.26 o 
   2  13   0        7.79        4.48     21.17 o 
   3  13   0        2.37       23.23     23.23 o 
   4  13   0        1.32       21.95     21.95 o 
   5  13   0        0.00        2.39     20.71 o 
   6  13   0        2.88       18.66     21.70 o 
   7  13   0        2.38        4.74     22.36 o 
   8  13   0       18.33       20.82     21.88 o 
   0  14   0        0.88       32.29     21.46 o 
   1  14   0        0.01       26.65     19.83 o 
   2  14   0        9.13       21.46     21.46 o 
   3  14   0        5.83        4.13     19.83 o 
   4  14   0       57.84       33.68     20.97 o 
   5  14   0       14.65       42.09     17.70 o 
   6  14   0        2.40       23.03     23.03 o 
   1  15   0       39.04       32.07     20.53 o 
   2   0   1     3245.93     3213.56     33.57 o 
   4   0   1     2714.84     2690.81     38.83 o 
   6   0   1      728.57      785.95     28.13 o 
   8   0   1     6108.24     6005.20     84.91 o 
  10   0   1     1947.47     2154.94     61.90 o 
  12   0   1       22.44       31.44     31.44 o 
  14   0   1       12.01       15.16     31.06 o 
  16   0   1       21.46       23.95     28.25 o 
   0   1   1      876.45      799.60     12.82 o 
   1   1   1       75.27       67.74      7.05 o 
   2   1   1     3069.57     3421.41     33.40 o 
   3   1   1    10503.89    10880.57     67.72 o 
   4   1   1     6600.16     6550.10     65.88 o 
   5   1   1     3968.09     3764.31     51.61 o 
   6   1   1      683.18      691.27     27.92 o 
   7   1   1      306.97      380.17     26.01 o 
   8   1   1      238.45      233.56     27.63 o 
   9   1   1      403.37      442.47     33.69 o 
  10   1   1      383.90      447.89     37.11 o 
  11   1   1      151.19      203.74     34.50 o 
  12   1   1        2.79        2.78     29.90 o 
  13   1   1       12.90       42.79     28.91 o 
  14   1   1       29.31        5.84     30.68 o 
  15   1   1        7.44        3.05     29.40 o 
  16   1   1        0.36       23.68     28.23 o 
  17   1   1       25.26       33.63     29.95 o 
   1   2   1     3337.82     3397.74     35.94 o 
   2   2   1     3707.35     3660.76     43.92 o 
   3   2   1     3581.37     3453.57     41.96 o 
   4   2   1      484.86      481.46     20.84 o 
   5   2   1      924.54      988.58     29.89 o 
   6   2   1     2489.18     2388.32     48.07 o 
   7   2   1     1426.27     1322.73     41.26 o 
   8   2   1      494.33      520.40     32.62 o 
   9   2   1     2390.76     2288.44     60.90 o 
  10   2   1       35.45       37.18     24.52 o 
  11   2   1      268.78      263.45     38.82 o 
  12   2   1       37.53       55.30     28.80 o 
  13   2   1       59.75       25.19     33.35 o 
  14   2   1        1.25        0.00     26.65 o 
  15   2   1       16.19       14.58     32.08 o 
  16   2   1       16.48        8.72     27.32 o 
  17   2   1       14.87        5.53     30.67 o 
   0   3   1     1636.22     1769.96     30.21 o 
   1   3   1     1849.76     1905.38     32.82 o 
   2   3   1     1300.46     1446.55     30.53 o 
   3   3   1      458.25      481.70     20.55 o 
   4   3   1      991.49      994.72     28.40 o 
   5   3   1      300.70      279.55     20.58 o 
   6   3   1     2659.09     2543.86     46.97 o 
   7   3   1       98.15       71.75     23.67 o 
   8   3   1      330.86      273.73     27.20 o 
   9   3   1      711.06      706.75     40.58 o 
  10   3   1      249.39      236.16     30.04 o 
  11   3   1       52.43       21.35     29.97 o 
  12   3   1      234.82      213.13     37.60 o 
  13   3   1       61.18        8.06     31.18 o 
  14   3   1       28.63        0.00     25.75 o 
  15   3   1        0.78       13.99     28.27 o 
  16   3   1       14.92       19.30     26.09 o 
  17   3   1       24.55       28.57     28.57 o 
   1   4   1      102.64      103.95     15.30 o 
   2   4   1     1267.10     1223.66     31.64 o 
   3   4   1      258.69      272.94     19.30 o 
   4   4   1     1012.12      914.82     30.98 o 
   5   4   1      196.60      194.78     20.92 o 
   6   4   1      674.48      642.79     30.79 o 
   7   4   1     1224.50     1218.92     41.39 o 
   8   4   1     1423.35     1504.23     49.91 o 
   9   4   1      359.19      383.94     33.85 o 
  10   4   1      441.41      431.24     35.17 o 
  11   4   1       33.19       11.81     27.56 o 
  12   4   1       54.42       27.65     29.03 o 
  13   4   1       63.49       71.11     28.31 o 
  14   4   1       29.93       37.57     29.57 o 
  15   4   1       15.59       26.74     28.15 o 
  16   4   1       20.25       23.24     24.49 o 
   0   5   1      441.29      440.80     25.01 o 
   1   5   1     1112.21     1121.97     30.20 o 
   2   5   1      749.54      759.88     28.50 o 
   3   5   1      265.44      265.64     23.10 o 
   4   5   1      554.44      489.40     27.34 o 
   5   5   1      388.40      439.51     26.78 o 
   6   5   1      549.14      589.76     31.97 o 
   7   5   1      126.40       97.68     24.70 o 
   8   5   1      151.85      137.79     25.93 o 
   9   5   1      101.46      116.88     25.12 o 
  10   5   1       36.96       20.60     27.69 o 
  11   5   1       74.63       43.24     28.48 o 
  12   5   1        7.61       12.45     24.93 o 
  13   5   1       32.92       15.45     26.58 o 
  14   5   1        2.57       33.73     25.44 o 
  15   5   1       17.32       17.83     26.36 o 
  16   5   1        9.36       26.54     20.63 o 
   1   6   1     1201.33     1185.04     34.19 o 
   2   6   1      860.14      803.16     30.80 o 
   3   6   1      573.10      548.55     33.11 o 
   4   6   1      584.78      580.37     28.30 o 
   5   6   1      640.45      649.84     35.37 o 
   6   6   1      292.90      340.28     27.95 o 
   7   6   1      972.17      875.54     40.36 o 
   8   6   1      654.49      706.35     39.67 o 
   9   6   1      121.16       98.84     28.64 o 
  10   6   1       48.38       40.12     28.70 o 
  11   6   1        9.31       41.64     28.09 o 
  12   6   1       16.11       67.99     24.33 o 
  13   6   1       21.24        7.54     25.52 o 
  14   6   1       14.80       12.44     25.67 o 
  15   6   1       19.11        0.00     25.93 o 
  16   6   1       11.34        8.95     23.20 o 
   0   7   1      408.41      394.14     26.35 o 
   1   7   1      155.75      178.10     23.05 o 
   2   7   1      177.55      176.30     23.31 o 
   3   7   1     1673.96     1575.00     47.33 o 
   4   7   1      102.08      138.93     26.94 o 
   5   7   1      840.40      960.81     41.64 o 
   6   7   1      570.03      517.51     34.98 o 
   7   7   1       94.90      136.96     24.87 o 
   8   7   1       44.03       37.52     11.47 o 
   9   7   1       71.75        7.02     30.57 o 
  10   7   1       47.42       17.15     29.94 o 
  11   7   1       24.41       32.75     26.06 o 
  12   7   1       21.07       22.80     25.17 o 
  13   7   1        5.42       35.00     24.14 o 
  14   7   1       12.76       14.61     24.11 o 
  15   7   1        9.60       13.64     20.03 o 
   1   8   1      381.74      349.37     29.69 o 
   2   8   1      544.07      629.16     35.67 o 
   3   8   1      213.81      245.19     26.43 o 
   4   8   1      546.74      519.06     33.62 o 
   5   8   1      124.12      149.22     25.18 o 
   6   8   1      145.73       74.09     28.01 o 
   7   8   1      465.73      512.27     35.63 o 
   8   8   1        9.22       29.43     25.88 o 
   9   8   1        9.98        0.00     28.68 o 
  10   8   1       22.44       51.23     26.27 o 
  11   8   1       56.85       84.90     24.56 o 
  12   8   1       10.38       10.04     20.91 o 
  13   8   1       17.67       19.61     26.91 o 
  14   8   1        0.07        2.22     20.83 o 
   0   9   1      382.24      434.00     29.31 o 
   1   9   1       75.86       70.97     20.24 o 
   2   9   1      169.07      133.88     28.93 o 
   3   9   1       86.79       97.03     26.31 o 
   4   9   1      287.40      263.68     30.75 o 
   5   9   1      219.20      251.60     29.81 o 
   6   9   1       41.15       64.35     20.35 o 
   7   9   1       87.42      124.22     26.52 o 
   8   9   1       14.16       25.82     26.83 o 
   9   9   1      100.21       57.32     28.01 o 
  10   9   1       19.72       10.44     23.95 o 
  11   9   1        9.01        7.67     23.59 o 
  12   9   1       10.26       22.70     23.22 o 
  13   9   1       19.18        4.80     21.96 o 
  14   9   1        0.51       15.40     20.15 o 
   1  10   1       84.69      140.75     26.68 o 
   2  10   1       39.62       17.48     25.39 o 
   3  10   1       19.41       19.49      6.33 o 
   4  10   1       43.86       59.69     27.19 o 
   5  10   1       23.87       25.44      7.41 o 
   6  10   1      293.01      276.61     30.50 o 
   7  10   1       20.71        5.22     26.12 o 
   8  10   1       73.68       65.64     28.23 o 
   9  10   1       44.61       39.64     27.24 o 
  10  10   1        2.45       18.41     22.38 o 
  11  10   1       17.90       22.84     24.67 o 
  12  10   1        0.58       21.83     20.90 o 
  13  10   1        3.88       17.99     23.45 o 
   0  11   1       22.48       64.12     23.10 o 
   1  11   1        7.03        6.89     24.72 o 
   2  11   1       91.04      108.92     23.63 o 
   3  11   1       30.19       36.88     26.22 o 
   4  11   1      256.84      198.02     32.90 o 
   5  11   1        8.65       19.49     26.18 o 
   6  11   1        2.74       26.61     26.61 o 
   7  11   1        1.13        7.72     23.75 o 
   8  11   1       52.95       57.11     24.10 o 
   9  11   1        1.93       20.69     26.41 o 
  10  11   1        4.75       24.01     24.01 o 
  11  11   1        3.22       25.38     25.38 o 
   1  12   1       16.76       35.35     21.26 o 
   2  12   1       12.17       24.04     24.04 o 
   3  12   1       25.79       48.44     18.99 o 
   4  12   1       17.27        4.64     24.58 o 
   5  12   1        1.94       19.24     22.77 o 
   6  12   1       27.47       21.92     24.60 o 
   7  12   1        0.21       22.96     22.96 o 
   8  12   1        0.20       19.78     21.79 o 
   9  12   1        8.89       25.42     25.42 o 
  10  12   1       22.77       37.34     20.72 o 
   0  13   1        2.80       14.85     22.41 o 
   1  13   1        1.25       16.43     20.53 o 
   2  13   1        3.65        2.23     19.56 o 
   3  13   1        2.94       22.72     22.72 o 
   4  13   1        7.42       19.47     19.47 o 
   5  13   1        6.87        2.34     21.01 o 
   6  13   1        2.41       20.30     20.30 o 
   7  13   1        1.17       11.46     18.94 o 
   8  13   1        8.91       22.57     22.57 o 
   1  14   1        4.17       20.12     18.80 o 
   2  14   1        7.80        6.57     19.48 o 
   3  14   1       15.01        6.34     21.68 o 
   4  14   1        5.24       20.26     20.26 o 
   5  14   1        4.59       21.21     21.21 o 
   6  14   1       22.11        6.14     19.52 o 
   0  15   1        7.51       12.88     20.56 o 
   1  15   1        3.25       10.16     19.77 o 
   0   0   2     3929.84     4027.63     35.24 o 
   2   0   2    56560.03    55464.60    598.93 o 
   4   0   2     1053.82     1100.62     28.74 o 
   6   0   2     1857.34     1873.35     43.35 o 
   8   0   2        7.52       18.97     23.33 o 
  10   0   2      974.59      913.65     45.46 o 
  12   0   2      292.29      317.35     35.65 o 
  14   0   2       18.39       56.17     28.26 o 
  16   0   2       30.43       32.71     24.68 o 
   1   1   2     9399.51     9166.25     52.48 o 
   2   1   2    42319.52    40008.04    520.24 o 
   3   1   2      741.66      723.03     22.47 o 
   4   1   2      804.30      811.41     25.77 o 
   5   1   2      306.81      343.44     20.29 o 
   6   1   2      204.51      209.90     20.91 o 
   7   1   2      492.43      456.79     28.60 o 
   8   1   2       38.39        6.72     22.94 o 
   9   1   2      127.47      110.04     29.40 o 
  10   1   2     1449.98     1511.23     52.30 o 
  11   1   2      607.17      570.03     40.68 o 
  12   1   2      408.07      433.21     37.76 o 
  13   1   2       11.83       35.85     27.07 o 
  14   1   2        4.13       30.63     30.63 o 
  15   1   2       18.58       60.06     25.92 o 
  16   1   2        7.14       39.22     25.39 o 
  17   1   2       19.66       25.27     25.27 o 
   0   2   2       70.83       62.51     11.14 o 
   1   2   2    35313.43    33570.21    506.79 o 
   2   2   2     2676.19     2362.25     35.39 o 
   3   2   2     1673.66     1691.86     32.20 o 
   4   2   2      474.21      481.07     23.94 o 
   5   2   2      518.92      485.86     25.12 o 
   6   2   2      820.66      811.24     33.11 o 
   7   2   2      619.02      650.49     37.74 o 
   8   2   2       63.41       31.47     23.69 o 
   9   2   2      854.24      896.79     40.55 o 
  10   2   2      237.88      214.56     30.70 o 
  11   2   2       45.23       70.23     25.33 o 
  12   2   2       95.62       57.25     33.68 o 
  13   2   2       50.67      101.66     30.18 o 
  14   2   2        3.09       22.68     31.48 o 
  15   2   2       83.34      125.87     33.34 o 
  16   2   2        5.41        5.60     24.94 o 
  17   2   2        1.66       26.25     26.25 o 
   1   3   2     1669.83     1601.83     32.46 o 
   2   3   2      143.64      148.82     13.67 o 
   3   3   2      785.23      811.89     25.57 o 
   4   3   2      444.03      454.55     21.80 o 
   5   3   2        0.92        4.77     15.06 o 
   6   3   2      226.96      213.97     21.58 o 
   7   3   2      517.73      485.43     31.97 o 
   8   3   2       59.06       73.84     23.47 o 
   9   3   2       32.66       66.35     22.38 o 
  10   3   2       33.55       73.13     28.27 o 
  11   3   2     1158.85     1148.34     56.43 o 
  12   3   2      127.29      108.38     32.51 o 
  13   3   2       76.87      106.00     31.18 o 
  14   3   2       18.89       61.80     27.80 o 
  15   3   2        2.22       19.83     27.94 o 
  16   3   2        0.88       32.63     24.61 o 
  17   3   2        0.10       17.65     24.76 o 
   0   4   2      948.74     1025.45     27.87 o 
   1   4   2      271.34      232.26     18.55 o 
   2   4   2     2509.24     2556.04     45.50 o 
   3   4   2      220.58      253.32     19.49 o 
   4   4   2     1329.42     1312.42     35.69 o 
   5   4   2      207.52      223.39     22.37 o 
   6   4   2       12.57       12.77      4.23 o 
   7   4   2        5.76       20.35     20.35 o 
   8   4   2     1034.78     1148.48     46.32 o 
   9   4   2      202.83      247.58     26.57 o 
  10   4   2      141.24      193.36     29.91 o 
  11   4   2      396.96      322.01     36.45 o 
  12   4   2      138.01      143.93     32.52 o 
  13   4   2       34.42       37.52     28.31 o 
  14   4   2        3.94       35.33     25.50 o 
  15   4   2       45.99       53.76     28.56 o 
  16   4   2        0.65       23.76     23.76 o 
   1   5   2      537.89      528.23     25.57 o 
   2   5   2      490.73      533.95     29.43 o 
   3   5   2     1068.86     1145.98     36.37 o 
   4   5   2      527.65      550.79     27.64 o 
   5   5   2       59.63       75.55     19.25 o 
   6   5   2       64.97       33.55     19.55 o 
   7   5   2       16.31       20.22     20.58 o 
   8   5   2      125.29      113.25     27.40 o 
   9   5   2      177.37      174.42     29.25 o 
  10   5   2      469.71      473.82     36.85 o 
  11   5   2       78.17       97.83     29.86 o 
  12   5   2      394.14      463.86     39.06 o 
  13   5   2       26.17       10.51     29.68 o 
  14   5   2       24.62        5.14     27.43 o 
  15   5   2       13.30       20.62     26.55 o 
  16   5   2        0.19        4.96     21.86 o 
   0   6   2      140.12       97.32     17.73 o 
   1   6   2      667.26      631.26     30.04 o 
   2   6   2     2219.40     2162.99     49.67 o 
   3   6   2      254.53      247.96     22.91 o 
   4   6   2      282.95      356.77     26.20 o 
   5   6   2      498.30      443.83     32.37 o 
   6   6   2       25.41       21.44     21.44 o 
   7   6   2       60.81       43.99     22.73 o 
   8   6   2      354.80      368.82     32.31 o 
   9   6   2       87.73       59.32     30.90 o 
  10   6   2       84.45      103.87     31.66 o 
  11   6   2       69.25       44.82     25.38 o 
  12   6   2       38.47       73.83     25.85 o 
  13   6   2       99.74       99.61     27.24 o 
  14   6   2        8.30        5.02     26.42 o 
  15   6   2        5.89       14.57     24.21 o 
   1   7   2      111.70      141.90     21.81 o 
   2   7   2      121.65      125.49     26.07 o 
   3   7   2      427.99      399.07     30.05 o 
   4   7   2      370.36      384.72     33.53 o 
   5   7   2      614.33      629.30     35.76 o 
   6   7   2       40.83       34.23     27.30 o 
   7   7   2       47.09       43.75     13.42 o 
   8   7   2      271.72      275.21     35.44 o 
   9   7   2      249.87      211.57     33.70 o 
  10   7   2       44.64       44.67     25.67 o 
  11   7   2        6.62        5.66      1.34 o 
  12   7   2       84.09       68.95     24.15 o 
  13   7   2       65.49       83.22     26.75 o 
  14   7   2       13.49       14.55     21.83 o 
  15   7   2        5.08        2.34     21.61 o 
   0   8   2       61.80       31.07     22.50 o 
   1   8   2     1429.44     1525.21     48.42 o 
   2   8   2       45.58       32.83     21.31 o 
   3   8   2       76.23       83.83     21.57 o 
   4   8   2      141.08      102.92     25.55 o 
   5   8   2       26.97        6.51     24.95 o 
   6   8   2      278.12      230.40     29.57 o 
   7   8   2       80.05       82.28     25.65 o 
   8   8   2      225.45      220.67     32.02 o 
   9   8   2      192.58      186.40     30.55 o 
  10   8   2       35.04       46.02     26.21 o 
  11   8   2       12.08       17.96     27.56 o 
  12   8   2       58.31       17.66     28.15 o 
  13   8   2        2.38        9.97     20.68 o 
  14   8   2        2.88        4.61     21.52 o 
   1   9   2      108.18      106.73     25.37 o 
   2   9   2       41.66       26.06     23.02 o 
   3   9   2      116.41      130.89     26.93 o 
   4   9   2      117.76      121.35     27.50 o 
   5   9   2       58.97       49.74     25.91 o 
   6   9   2       45.16       42.73     27.57 o 
   7   9   2       47.54       83.69     24.83 o 
   8   9   2       56.01       42.62     13.00 o 
   9   9   2       39.45       15.61     29.93 o 
  10   9   2        6.74        2.71     24.67 o 
  11   9   2       36.30       41.30     24.00 o 
  12   9   2        4.63       22.57     23.59 o 
  13   9   2       13.30       28.38     22.75 o 
   0  10   2      361.96      341.64     30.68 o 
   1  10   2       31.18       73.51     23.84 o 
   2  10   2       15.49       34.38     24.74 o 
   3  10   2       36.92       57.09     24.38 o 
   4  10   2       59.96       58.92     26.39 o 
   5  10   2      218.28      202.72     27.76 o 
   6  10   2       27.39       27.33     27.33 o 
   7  10   2       20.52       22.81     29.15 o 
   8  10   2       23.47        7.69     25.55 o 
   9  10   2        0.61       31.18     25.88 o 
  10  10   2        3.90       33.64     25.92 o 
  11  10   2        3.16       30.11     23.53 o 
  12  10   2        7.54       26.06     26.06 o 
   1  11   2       21.48       34.45     25.53 o 
   2  11   2      181.80      150.94     29.65 o 
   3  11   2      178.78      170.02     27.25 o 
   4  11   2        0.57        7.09     23.03 o 
   5  11   2       70.27      121.64     27.09 o 
   6  11   2       20.68        2.34     27.75 o 
   7  11   2       12.62       22.64     23.79 o 
   8  11   2        2.74       10.25     24.66 o 
   9  11   2       20.77       32.87     22.35 o 
  10  11   2       10.20       12.45     22.71 o 
  11  11   2        7.55       11.73     22.56 o 
   0  12   2       27.86       26.68     26.68 o 
   1  12   2        4.30        2.26     23.51 o 
   2  12   2       17.15       31.97     23.49 o 
   3  12   2        2.27       22.75     20.86 o 
   4  12   2        2.49       18.50     24.58 o 
   5  12   2       24.61       25.89     25.10 o 
   6  12   2        3.22       22.40     22.40 o 
   7  12   2        9.50       31.35     22.57 o 
   8  12   2        0.52        7.21     21.87 o 
   9  12   2        1.34        7.00     19.87 o 
  10  12   2       12.64       22.78     23.81 o 
   1  13   2        3.62       13.95     17.74 o 
   2  13   2       19.19       56.48     19.39 o 
   3  13   2       11.52       22.09     21.15 o 
   4  13   2        0.66       11.02     19.28 o 
   5  13   2        2.92       17.75     21.35 o 
   6  13   2       23.26        8.97     20.80 o 
   7  13   2        7.01       11.17     21.71 o 
   8  13   2        1.11       28.34     19.16 o 
   0  14   2        1.28        2.34     20.79 o 
   1  14   2        4.04        8.96     22.09 o 
   2  14   2       12.44       34.22     21.57 o 
   3  14   2        6.90       16.51     20.49 o 
   4  14   2       21.56        0.00     19.19 o 
   5  14   2        5.61       24.08     20.38 o 
   6  14   2       11.09       21.69     15.82 o 
   2   0   3     5721.83     5625.51     54.67 o 
   4   0   3     1712.24     1764.01     38.01 o 
   6   0   3     2349.51     2342.12     49.57 o 
   8   0   3       84.19       43.42     23.29 o 
  10   0   3      133.44      120.44     27.67 o 
  12   0   3       54.85       92.83     28.73 o 
  14   0   3        0.86       11.05     29.57 o 
  16   0   3        2.60       49.41     25.09 o 
   0   1   3     1275.26     1255.95     30.12 o 
   1   1   3     1631.93     1713.21     29.99 o 
   2   1   3     5140.38     5287.83     52.84 o 
   3   1   3     1176.06     1223.91     28.80 o 
   4   1   3     3068.98     2972.63     47.10 o 
   5   1   3     1180.60     1230.50     34.95 o 
   6   1   3      343.25      381.14     24.82 o 
   7   1   3      932.71      942.29     36.74 o 
   8   1   3      550.61      531.70     34.55 o 
   9   1   3       86.97       79.11     27.86 o 
  10   1   3      415.49      417.00     36.57 o 
  11   1   3      231.87      216.47     30.90 o 
  12   1   3       24.63       30.03      8.79 o 
  13   1   3      196.34      146.80     31.95 o 
  14   1   3       63.72       41.56     25.21 o 
  15   1   3        8.01       22.01     25.58 o 
  16   1   3        0.72        5.24     24.37 o 
  17   1   3        0.13       14.66     20.87 o 
   1   2   3     1152.29     1150.41     28.65 o 
   2   2   3      143.64      152.13     16.09 o 
   3   2   3     1324.95     1363.69     33.60 o 
   4   2   3      799.57      755.71     26.06 o 
   5   2   3     1982.11     1986.40     42.94 o 
   6   2   3      383.12      366.72     26.49 o 
   7   2   3      323.76      319.81     25.99 o 
   8   2   3      600.74      551.90     31.49 o 
   9   2   3      211.73      152.75     30.71 o 
  10   2   3       23.47       35.77     25.88 o 
  11   2   3       89.59      101.92     30.61 o 
  12   2   3      111.53       90.73     32.17 o 
  13   2   3       54.05       18.93     30.64 o 
  14   2   3       70.10      121.40     28.91 o 
  15   2   3       18.50        8.19     30.68 o 
  16   2   3        4.10       18.30     26.29 o 
  17   2   3        7.33       17.04     23.82 o 
   0   3   3      169.36      165.91     16.10 o 
   1   3   3      460.29      485.00     22.81 o 
   2   3   3     1707.55     1745.42     36.40 o 
   3   3   3      375.15      361.93     20.47 o 
   4   3   3      883.76      913.87     33.37 o 
   5   3   3      646.36      659.52     29.24 o 
   6   3   3      162.07      165.04     21.79 o 
   7   3   3      502.03      572.45     32.02 o 
   8   3   3      828.94      738.81     37.34 o 
   9   3   3      195.26      193.34     30.18 o 
  10   3   3       84.11      130.10     25.42 o 
  11   3   3       24.31       43.68     25.99 o 
  12   3   3       19.33       10.12     26.52 o 
  13   3   3       13.99       21.23     25.22 o 
  14   3   3       86.16       94.92     31.53 o 
  15   3   3        0.39       29.50     29.50 o 
  16   3   3        0.34       10.40     25.49 o 
   1   4   3     2863.10     2810.97     46.08 o 
   2   4   3     1554.55     1602.19     39.52 o 
   3   4   3      641.90      608.46     25.80 o 
   4   4   3      965.94      969.32     33.05 o 
   5   4   3      447.98      445.30     25.92 o 
   6   4   3      162.66      151.58     22.28 o 
   7   4   3      719.75      717.57     35.84 o 
   8   4   3      423.03      457.33     31.39 o 
   9   4   3       52.52      101.04     24.99 o 
  10   4   3      225.44      183.99     35.31 o 
  11   4   3       42.43       14.60     25.71 o 
  12   4   3      126.00      131.21     32.44 o 
  13   4   3       27.70       10.45     25.96 o 
  14   4   3       12.87        5.29     29.09 o 
  15   4   3       14.77       26.84     26.84 o 
  16   4   3       10.68       12.13      3.42 o 
   0   5   3       85.27       98.48     17.01 o 
   1   5   3      371.71      358.62     22.74 o 
   2   5   3     1597.04     1612.05     42.81 o 
   3   5   3      150.27      170.57     21.84 o 
   4   5   3      278.56      269.06     23.42 o 
   5   5   3      941.31     1000.80     37.89 o 
   6   5   3       10.06        3.66     18.62 o 
   7   5   3        6.94       50.79     21.77 o 
   8   5   3        2.00       10.07     23.36 o 
   9   5   3       25.16       65.47     20.88 o 
  10   5   3      215.59      230.36     32.16 o 
  11   5   3       83.20       41.83     30.45 o 
  12   5   3       28.60       25.57     28.12 o 
  13   5   3       42.79       46.85     28.83 o 
  14   5   3        0.95       26.00     26.00 o 
  15   5   3       10.25       23.08     23.08 o 
  16   5   3        5.37        2.38     20.68 o 
   1   6   3      110.38       81.45     20.63 o 
   2   6   3      361.73      368.62     26.91 o 
   3   6   3      428.10      405.41     27.10 o 
   4   6   3      376.46      370.63     31.49 o 
   5   6   3      566.88      601.74     34.95 o 
   6   6   3      175.63      226.38     26.98 o 
   7   6   3       30.03       57.29     22.34 o 
   8   6   3      248.74      188.60     31.19 o 
   9   6   3       54.06       38.81     24.61 o 
  10   6   3       19.77       26.53     26.53 o 
  11   6   3       24.85       32.51     28.00 o 
  12   6   3       31.07       40.80     28.92 o 
  13   6   3       11.00        0.00     27.18 o 
  14   6   3        3.81       32.75     21.15 o 
  15   6   3        1.29       19.21     20.12 o 
   0   7   3     1223.85     1305.37     48.05 o 
   1   7   3       30.83       16.52     20.04 o 
   2   7   3      175.16      146.82     24.52 o 
   3   7   3       94.93       68.16     22.67 o 
   4   7   3      819.24      746.15     37.28 o 
   5   7   3      757.39      833.28     40.49 o 
   6   7   3      120.06       87.61     26.93 o 
   7   7   3        3.54       37.21     21.61 o 
   8   7   3        4.43       11.47     24.66 o 
   9   7   3       29.66       33.73     30.02 o 
  10   7   3       75.15       44.75     28.86 o 
  11   7   3       24.89       68.34     25.55 o 
  12   7   3       32.74       25.63     25.34 o 
  13   7   3       13.64       42.84     20.37 o 
  14   7   3        4.81        4.74     23.99 o 
  15   7   3        6.41        0.00     19.88 o 
   1   8   3       16.18       18.41     19.43 o 
   2   8   3       24.15       33.37     21.46 o 
   3   8   3      253.64      320.38     27.85 o 
   4   8   3      378.08      348.18     30.52 o 
   5   8   3       53.75       25.40     26.45 o 
   6   8   3       46.32       22.18     22.87 o 
   7   8   3      108.97      155.72     24.30 o 
   8   8   3       22.59       26.43     26.77 o 
   9   8   3      130.74      136.48     28.14 o 
  10   8   3       33.15       26.25     26.25 o 
  11   8   3       33.81       18.00     24.69 o 
  12   8   3        4.40       25.24     25.24 o 
  13   8   3        9.59       39.16     21.40 o 
  14   8   3       35.50       11.58     21.22 o 
   0   9   3      119.75      162.81     24.89 o 
   1   9   3       76.86      113.84     24.35 o 
   2   9   3      238.23      222.36     24.94 o 
   3   9   3      129.24       92.12     27.57 o 
   4   9   3      131.15      142.35     28.73 o 
   5   9   3       29.40       35.64      8.41 o 
   6   9   3       18.31       39.25     26.81 o 
   7   9   3       75.65      105.95     27.13 o 
   8   9   3       71.89       84.18     28.69 o 
   9   9   3      106.73       70.74     28.24 o 
  10   9   3       17.87       14.18      4.71 o 
  11   9   3        6.95        0.00     22.01 o 
  12   9   3        6.85        2.45     22.58 o 
  13   9   3        1.97       16.35     22.68 o 
   1  10   3       66.27       43.13     22.67 o 
   2  10   3        2.13        0.00     22.58 o 
   3  10   3      207.66      210.42     26.29 o 
   4  10   3       43.84       41.71     21.46 o 
   5  10   3       48.72       18.15     29.34 o 
   6  10   3      215.31      293.98     30.12 o 
   7  10   3       27.56       26.74     24.07 o 
   8  10   3       19.80       69.46     23.15 o 
   9  10   3       21.08       35.01     25.28 o 
  10  10   3        3.05       15.00     24.20 o 
  11  10   3       22.29       39.23     22.77 o 
  12  10   3        2.16       34.98     19.55 o 
   0  11   3      107.86      166.03     30.83 o 
   1  11   3       19.98        2.38     21.11 o 
   2  11   3       92.61      100.80     23.00 o 
   3  11   3        7.01       10.83     21.64 o 
   4  11   3       74.98       55.23     21.43 o 
   5  11   3        2.06       24.86     22.95 o 
   6  11   3       20.50       44.15     24.92 o 
   7  11   3        4.45       26.41     26.41 o 
   8  11   3       38.21       26.90     21.93 o 
   9  11   3        1.00       24.85     24.85 o 
  10  11   3       13.13       61.95     21.04 o 
  11  11   3        1.00        4.61     22.44 o 
   1  12   3       27.08        4.69     24.78 o 
   2  12   3        2.82        2.34     20.77 o 
   3  12   3       12.74        8.76     17.52 o 
   4  12   3       16.80       39.22     20.59 o 
   5  12   3       15.72       19.87     20.59 o 
   6  12   3       31.23       15.91     22.17 o 
   7  12   3       13.72       29.85     19.27 o 
   8  12   3        5.35       39.00     21.86 o 
   9  12   3        4.76        9.11     21.82 o 
  10  12   3       16.19        6.41     19.61 o 
   0  13   3        0.03        7.64     23.75 o 
   1  13   3        0.16       21.11     18.62 o 
   2  13   3       11.12       17.60     21.30 o 
   3  13   3        0.14       21.25     21.25 o 
   4  13   3        9.96       23.97     23.97 o 
   5  13   3        2.52       19.17     18.32 o 
   6  13   3        2.24       23.32     20.66 o 
   7  13   3        5.17        8.45     20.84 o 
   8  13   3       14.86       22.67     22.67 o 
   1  14   3       11.12       17.78     19.70 o 
   2  14   3        9.37        2.00     18.14 o 
   3  14   3        2.19        3.97     19.46 o 
   4  14   3        6.33        7.77     18.25 o 
   5  14   3        3.62       17.16     18.89 o 
   0   0   4    16332.64    16824.96    102.62 o 
   2   0   4     4841.68     4854.71     58.47 o 
   4   0   4     1172.79     1199.63     34.72 o 
   6   0   4       62.06       77.53     22.83 o 
   8   0   4       77.64      102.40     25.21 o 
  10   0   4      544.22      460.45     38.40 o 
  12   0   4      242.94      273.84     30.39 o 
  14   0   4       57.91       67.54     28.19 o 
  16   0   4        8.33       14.96     24.85 o 
   1   1   4     3937.25     4309.22     52.51 o 
   2   1   4      489.47      546.64     22.61 o 
   3   1   4       77.37       46.75     14.59 o 
   4   1   4      224.70      221.24     19.42 o 
   5   1   4      482.12      485.95     28.88 o 
   6   1   4      575.87      595.00     32.19 o 
   7   1   4      265.95      250.07     25.32 o 
   8   1   4      250.59      220.06     28.82 o 
   9   1   4      137.54      114.55     27.09 o 
  10   1   4       64.65       60.24     32.03 o 
  11   1   4       82.00      138.88     30.45 o 
  12   1   4       81.94       80.95     30.31 o 
  13   1   4       53.64       32.30     29.95 o 
  14   1   4       31.02       38.23     25.18 o 
  15   1   4        7.81        0.00     26.01 o 
  16   1   4       11.38       12.66     24.83 o 
   0   2   4     6480.88     6869.14     69.92 o 
   1   2   4     1544.73     1425.11     33.71 o 
   2   2   4      537.39      498.08     22.42 o 
   3   2   4      867.60      814.09     27.89 o 
   4   2   4     1677.40     1606.03     39.23 o 
   5   2   4      131.97       98.63     20.48 o 
   6   2   4      137.94      140.40     22.96 o 
   7   2   4       51.44       28.03     20.46 o 
   8   2   4        7.14        7.58     22.38 o 
   9   2   4      130.05      163.67     27.90 o 
  10   2   4      118.30       80.26     27.49 o 
  11   2   4      114.99       66.64     29.69 o 
  12   2   4        5.72        2.43     29.24 o 
  13   2   4       44.69        7.90     29.92 o 
  14   2   4        0.64        0.42     25.55 o 
  15   2   4        4.10       30.14     30.14 o 
  16   2   4        3.23        7.40     25.79 o 
   1   3   4     1151.38     1124.19     41.55 o 
   2   3   4      471.37      433.31     23.91 o 
   3   3   4       62.06       97.52     16.87 o 
   4   3   4      351.13      357.69     24.67 o 
   5   3   4        4.21        3.94      0.99 o 
   6   3   4      306.40      269.78     26.75 o 
   7   3   4      199.12      218.28     25.76 o 
   8   3   4      245.49      214.09     26.11 o 
   9   3   4      224.59      213.35     29.57 o 
  10   3   4      126.91      124.76     31.24 o 
  11   3   4      403.55      417.64     38.44 o 
  12   3   4        6.16       28.18     28.18 o 
  13   3   4       73.89       47.47     28.80 o 
  14   3   4       23.73       18.42     26.90 o 
  15   3   4       13.96       10.25     29.71 o 
  16   3   4        8.30       24.26     22.20 o 
   0   4   4       67.43       51.93     15.80 o 
   1   4   4       99.89      119.70     19.88 o 
   2   4   4      288.57      308.07     19.12 o 
   3   4   4       59.15       18.31     18.31 o 
   4   4   4      652.41      644.34     30.81 o 
   5   4   4      413.10      374.82     28.35 o 
   6   4   4      224.92      250.80     27.55 o 
   7   4   4      312.87      357.72     27.83 o 
   8   4   4      140.90      211.08     27.99 o 
   9   4   4      104.38      121.22     30.13 o 
  10   4   4        1.23       27.76     26.37 o 
  11   4   4       67.82       56.13     29.58 o 
  12   4   4       71.46       76.12     28.59 o 
  13   4   4        7.78        2.72     26.56 o 
  14   4   4       85.58      103.24     27.48 o 
  15   4   4       11.55        4.97     25.60 o 
  16   4   4        4.36       21.09     21.73 o 
   1   5   4      467.24      430.46     25.19 o 
   2   5   4       57.61       68.06     17.67 o 
   3   5   4       35.02       20.21     20.21 o 
   4   5   4       31.48       31.05     17.74 o 
   5   5   4      412.59      418.31     30.32 o 
   6   5   4      101.04      102.25     22.79 o 
   7   5   4      224.09      230.87     27.57 o 
   8   5   4      104.65       87.06     21.17 o 
   9   5   4        2.21       11.08     25.60 o 
  10   5   4       99.90      117.55     27.58 o 
  11   5   4       40.44       41.72     24.91 o 
  12   5   4       94.77       88.36     25.77 o 
  13   5   4       83.72       50.92     26.61 o 
  14   5   4       20.56       25.06     28.98 o 
  15   5   4        6.06       24.57     24.57 o 
   0   6   4     1330.01     1458.78     43.16 o 
   1   6   4      107.80      103.60     19.36 o 
   2   6   4       26.92       48.11     21.50 o 
   3   6   4      172.37      185.46     26.44 o 
   4   6   4      375.58      338.97     27.85 o 
   5   6   4      284.17      291.02     29.82 o 
   6   6   4       19.01       56.11     21.57 o 
   7   6   4      160.24      158.42     26.58 o 
   8   6   4       93.29      138.23     24.31 o 
   9   6   4       36.74       41.91     24.34 o 
  10   6   4      300.48      312.51     32.26 o 
  11   6   4       11.81        9.14      2.98 o 
  12   6   4        1.01       10.21     23.93 o 
  13   6   4       32.48       35.30     25.60 o 
  14   6   4       10.87       25.78     25.78 o 
  15   6   4        4.08        4.69     22.18 o 
   1   7   4      347.42      357.91     28.78 o 
   2   7   4      348.55      362.90     26.60 o 
   3   7   4      333.60      353.99     29.73 o 
   4   7   4       14.84       43.08     20.29 o 
   5   7   4       60.81       45.12     23.45 o 
   6   7   4      256.03      236.76     32.06 o 
   7   7   4        6.78       54.12     25.32 o 
   8   7   4       26.78       56.22     23.37 o 
   9   7   4       62.57        4.92     28.51 o 
  10   7   4       18.05       29.48     29.48 o 
  11   7   4       69.96       83.21     25.76 o 
  12   7   4        8.20        2.47     25.04 o 
  13   7   4        6.71       24.61     23.85 o 
  14   7   4        3.59        2.24     20.55 o 
   0   8   4       65.06       70.45     22.21 o 
   1   8   4      338.99      380.08     30.14 o 
   2   8   4       54.26       54.04     19.68 o 
   3   8   4      181.53      214.89     29.93 o 
   4   8   4       34.29       25.08     22.72 o 
   5   8   4        4.91       25.48     25.48 o 
   6   8   4       30.00       25.01     26.35 o 
   7   8   4       15.01        4.67     25.30 o 
   8   8   4       66.61        4.87     29.85 o 
   9   8   4       18.96       17.50     25.94 o 
  10   8   4       60.71       52.87     25.55 o 
  11   8   4       41.94       57.81     23.63 o 
  12   8   4       23.14       41.89     21.97 o 
  13   8   4        5.54       35.61     22.05 o 
  14   8   4        0.30       17.69     20.30 o 
   1   9   4      233.18      258.11     26.38 o 
   2   9   4       87.11       87.75     24.94 o 
   3   9   4       61.94       68.76     24.29 o 
   4   9   4       73.65      110.00     25.99 o 
   5   9   4       63.00       24.78     26.05 o 
   6   9   4      109.08      151.51     25.31 o 
   7   9   4      162.07      122.78     28.98 o 
   8   9   4        0.58       24.57     26.99 o 
   9   9   4       63.01       45.09     28.22 o 
  10   9   4       12.39        2.47     25.55 o 
  11   9   4       19.82       24.96     24.96 o 
  12   9   4        2.94        5.02      1.78 o 
  13   9   4        1.85       20.25     22.10 o 
   0  10   4       22.19       51.36     25.68 o 
   1  10   4       38.66       28.23     27.31 o 
   2  10   4      114.04       78.72     22.79 o 
   3  10   4      103.41      128.48     23.66 o 
   4  10   4      116.97       94.33     21.25 o 
   5  10   4       10.27       13.66     23.54 o 
   6  10   4        8.06        2.31     21.93 o 
   7  10   4       15.54       14.46     25.25 o 
   8  10   4       25.04       17.06     23.40 o 
   9  10   4        3.86       24.43     22.33 o 
  10  10   4        1.64       24.12     24.62 o 
  11  10   4       11.15       23.48     23.26 o 
  12  10   4        2.41       33.34     18.19 o 
   1  11   4        3.38        9.24     22.52 o 
   2  11   4       57.36       28.50     18.90 o 
   3  11   4       30.38       10.92     21.04 o 
   4  11   4        1.99       26.25     19.95 o 
   5  11   4        5.68       24.41     21.81 o 
   6  11   4       20.97       45.36     20.50 o 
   7  11   4       20.33       18.54     22.78 o 
   8  11   4        3.09        3.09      0.16 o 
   9  11   4        7.42        6.86     21.96 o 
  10  11   4       13.34        0.00     22.07 o 
  11  11   4        8.85       19.21     19.40 o 
   0  12   4       31.19       33.49     23.80 o 
   1  12   4        6.01        2.41     23.21 o 
   2  12   4        1.68        0.00     22.94 o 
   3  12   4        2.23       15.03     20.52 o 
   4  12   4       26.85       16.90     21.77 o 
   5  12   4       10.15        4.30     19.47 o 
   6  12   4        2.31        4.20     20.31 o 
   7  12   4       13.73       38.68     19.23 o 
   8  12   4        4.92       21.20     21.20 o 
   9  12   4        2.89       18.72     20.24 o 
   1  13   4        5.07       13.94     25.70 o 
   2  13   4        0.90       22.13     22.13 o 
   3  13   4        2.71       18.54     18.54 o 
   4  13   4        0.27       18.69     18.69 o 
   5  13   4        1.19       20.07     20.07 o 
   6  13   4        1.23        9.74     18.20 o 
   7  13   4        2.41       11.56     19.10 o 
   0  14   4        4.41        7.48     21.49 o 
   1  14   4        2.25       40.05     20.44 o 
   2  14   4        3.78       22.39     16.89 o 
   3  14   4        3.03        3.86     17.38 o 
   4  14   4       25.00       16.62     16.62 o 
   2   0   5     1148.72     1127.01     33.55 o 
   4   0   5       75.76      111.77     20.14 o 
   6   0   5      221.09      241.97     28.89 o 
   8   0   5     1077.38     1009.04     43.85 o 
  10   0   5      347.49      284.62     35.02 o 
  12   0   5      103.73      102.78     31.71 o 
  14   0   5        5.98        7.02      2.28 o 
  16   0   5       35.42       52.21     24.89 o 
   0   1   5      570.24      576.12     26.14 o 
   1   1   5     1492.24     1547.86     37.16 o 
   2   1   5      141.75      146.38     16.47 o 
   3   1   5     1403.75     1416.03     42.65 o 
   4   1   5      429.05      366.94     28.20 o 
   5   1   5      199.15      231.75     24.26 o 
   6   1   5      868.25     1011.45     37.91 o 
   7   1   5      230.44      206.16     27.85 o 
   8   1   5      289.26      288.93     26.93 o 
   9   1   5       82.04       93.84     25.07 o 
  10   1   5       90.44       79.17     28.62 o 
  11   1   5       12.67       30.54     28.02 o 
  12   1   5       68.65       44.82     30.80 o 
  13   1   5       34.24       31.99     26.87 o 
  14   1   5        0.17       18.72     26.61 o 
  15   1   5        0.35        5.20     24.44 o 
  16   1   5        0.24        4.69     22.12 o 
   1   2   5      327.74      366.55     23.10 o 
   2   2   5      581.97      645.00     28.83 o 
   3   2   5      421.87      399.88     24.34 o 
   4   2   5      320.37      304.60     24.90 o 
   5   2   5       27.44       29.63     20.00 o 
   6   2   5       24.25       65.34     20.17 o 
   7   2   5      295.54      332.71     27.69 o 
   8   2   5      601.35      716.82     39.14 o 
   9   2   5      956.42      941.02     43.84 o 
  10   2   5        0.81        4.69     26.69 o 
  11   2   5        5.51       45.03     25.48 o 
  12   2   5       83.44       46.92     28.62 o 
  13   2   5       14.89       13.09     28.66 o 
  14   2   5        7.64       26.24     23.96 o 
  15   2   5        7.71        2.54     24.89 o 
  16   2   5        3.28        0.00     20.75 o 
   0   3   5      172.93      180.66     22.35 o 
   1   3   5      779.76      733.10     31.66 o 
   2   3   5      133.02      141.56     19.73 o 
   3   3   5      116.26      108.37     20.20 o 
   4   3   5      472.07      400.22     27.19 o 
   5   3   5      329.84      319.16     26.44 o 
   6   3   5      565.49      650.96     33.77 o 
   7   3   5      201.19      199.56     22.86 o 
   8   3   5       74.44       41.11     25.97 o 
   9   3   5      317.64      289.69     32.38 o 
  10   3   5       29.51        2.43     25.73 o 
  11   3   5       50.17       51.74     27.55 o 
  12   3   5      182.83      224.85     30.70 o 
  13   3   5       13.46       36.19     28.11 o 
  14   3   5        9.25       23.24     28.70 o 
  15   3   5       24.31       59.31     23.82 o 
  16   3   5        3.81       32.13     18.78 o 
   1   4   5      485.62      480.75     22.08 o 
   2   4   5      163.18      121.74     22.82 o 
   3   4   5      125.08      121.10     21.99 o 
   4   4   5      762.69      750.07     34.00 o 
   5   4   5       63.46       24.21     23.48 o 
   6   4   5        2.44        2.46      0.79 o 
   7   4   5       87.86       85.57     24.19 o 
   8   4   5      274.47      330.70     30.57 o 
   9   4   5       91.64      143.13     27.25 o 
  10   4   5        5.71       21.14     24.82 o 
  11   4   5       22.21       14.84     24.52 o 
  12   4   5       35.85        5.20     28.74 o 
  13   4   5        2.22       15.37     22.77 o 
  14   4   5       18.61       32.38     22.02 o 
  15   4   5       12.70       19.02     23.61 o 
   0   5   5       78.00       71.83     19.45 o 
   1   5   5       27.42       20.58     20.58 o 
   2   5   5       82.37       63.36     18.26 o 
   3   5   5      177.49      181.14     25.25 o 
   4   5   5      216.75      247.10     26.76 o 
   5   5   5      124.01      123.33     24.23 o 
   6   5   5      267.50      299.06     28.91 o 
   7   5   5       21.25        4.22     23.91 o 
   8   5   5      150.11      135.87     28.27 o 
   9   5   5       65.72       68.88     23.52 o 
  10   5   5        5.16       16.87     24.66 o 
  11   5   5      138.05       78.99     29.43 o 
  12   5   5       10.91       20.11     27.10 o 
  13   5   5       16.95       22.35     24.77 o 
  14   5   5        7.41        0.00     24.79 o 
  15   5   5        5.81        4.69     19.19 o 
   1   6   5       71.15       90.02     21.62 o 
   2   6   5     1012.55     1021.08     44.23 o 
   3   6   5      110.74       68.81     22.81 o 
   4   6   5      349.01      313.59     28.91 o 
   5   6   5      284.40      294.67     30.08 o 
   6   6   5      358.59      381.79     33.20 o 
   7   6   5      201.15      224.62     27.73 o 
   8   6   5      230.68      279.97     33.47 o 
   9   6   5       17.75       47.44     25.20 o 
  10   6   5       37.86       14.73     26.34 o 
  11   6   5       71.73      124.30     26.40 o 
  12   6   5       30.46       42.30     24.34 o 
  13   6   5        1.23       34.13     24.53 o 
  14   6   5       35.81       51.47     21.45 o 
  15   6   5        7.02        7.56      2.08 o 
   0   7   5      110.75      142.90     23.30 o 
   1   7   5       82.52       85.32     22.87 o 
   2   7   5       38.41       22.68     23.02 o 
   3   7   5      266.78      298.14     28.12 o 
   4   7   5       34.08       36.65     10.68 o 
   5   7   5      175.21      205.79     29.55 o 
   6   7   5      134.55      109.35     29.57 o 
   7   7   5       54.98       46.22     26.32 o 
   8   7   5        2.32       26.25     23.94 o 
   9   7   5       37.40       22.10     25.26 o 
  10   7   5        8.71       15.02     24.92 o 
  11   7   5        3.77       26.76     26.76 o 
  12   7   5        7.84        7.27     24.41 o 
  13   7   5        9.60        4.69     22.51 o 
  14   7   5       14.77        6.81     20.44 o 
   1   8   5      166.88      204.96     26.24 o 
   2   8   5      225.12      188.30     28.67 o 
   3   8   5       77.90       70.15     25.89 o 
   4   8   5       97.40       51.46     25.07 o 
   5   8   5       33.48       62.38     23.76 o 
   6   8   5       10.89       25.54     22.92 o 
   7   8   5      156.62      131.51     27.65 o 
   8   8   5       29.53       22.16     23.73 o 
   9   8   5        1.38       49.66     22.13 o 
  10   8   5        2.23       26.01     26.01 o 
  11   8   5        9.41       25.74     25.74 o 
  12   8   5       19.52       45.50     20.12 o 
  13   8   5       11.30       20.47     21.11 o 
   0   9   5       37.83       42.18     24.92 o 
   1   9   5        0.75       10.66     21.33 o 
   2   9   5      119.53       90.14     27.90 o 
   3   9   5        7.21       10.69     22.60 o 
   4   9   5      152.63      147.02     26.34 o 
   5   9   5      193.89      190.85     28.18 o 
   6   9   5       32.18       39.84     26.45 o 
   7   9   5        7.27       38.52     23.59 o 
   8   9   5       21.28       34.43     26.62 o 
   9   9   5       73.29       93.91     24.86 o 
  10   9   5        7.18       31.88     22.55 o 
  11   9   5       18.56       62.29     23.15 o 
  12   9   5        7.52       24.06     24.06 o 
   1  10   5      202.14      237.94     27.06 o 
   2  10   5       52.04       41.16     24.30 o 
   3  10   5       10.93       17.42     23.60 o 
   4  10   5       40.04       57.25     24.30 o 
   5  10   5       21.66       15.84     21.68 o 
   6  10   5       41.27       30.25     25.30 o 
   7  10   5        9.09       25.85     25.85 o 
   8  10   5       49.46       52.53     21.84 o 
   9  10   5        0.07       24.94     24.94 o 
  10  10   5        5.64        9.43     23.91 o 
  11  10   5        1.21       20.52     20.52 o 
   0  11   5        1.31       22.54     27.11 o 
   1  11   5        9.50       32.31     26.18 o 
   2  11   5       34.27       41.83     22.36 o 
   3  11   5       34.12       29.89      8.91 o 
   4  11   5       97.90       82.43     21.73 o 
   5  11   5       23.13       15.27     23.14 o 
   6  11   5       16.34       24.67     24.67 o 
   7  11   5        3.09       13.41     19.76 o 
   8  11   5        9.52       44.90     22.12 o 
   9  11   5        2.60       21.24     21.24 o 
  10  11   5        2.41       20.74     20.74 o 
   1  12   5       13.45       14.08     22.78 o 
   2  12   5        1.31        2.14     21.41 o 
   3  12   5        7.26        6.33     20.14 o 
   4  12   5        9.64        0.00     20.32 o 
   5  12   5        1.77       20.82     20.82 o 
   6  12   5        4.64       16.49     20.20 o 
   7  12   5        1.95       12.29     22.21 o 
   8  12   5        4.12        8.08     17.48 o 
   0  13   5       13.78       15.37     24.61 o 
   1  13   5        4.34       13.74     19.71 o 
   2  13   5        9.13        6.29     19.28 o 
   3  13   5        9.18       14.10     19.40 o 
   4  13   5        2.41       23.22     17.46 o 
   5  13   5        6.60        7.62     16.50 o 
   6  13   5        4.94       11.17     15.40 o 
   1  14   5        0.22       15.20     19.94 o 
   2  14   5        2.79        5.88     17.99 o 
   0   0   6    10000.41     9720.49     98.38 o 
   2   0   6     5035.34     4961.44     73.04 o 
   4   0   6     1228.69     1188.65     40.55 o 
   6   0   6       97.43      128.90     26.49 o 
   8   0   6      382.60      379.58     34.79 o 
  10   0   6       71.66       32.57     29.28 o 
  12   0   6       63.80       37.16     28.60 o 
  14   0   6       60.21       90.63     26.20 o 
  16   0   6        8.71        4.42     19.69 o 
   1   1   6     1144.06     1212.57     38.50 o 
   2   1   6     1254.99     1353.69     39.98 o 
   3   1   6      981.93     1101.39     38.08 o 
   4   1   6      228.17      266.93     25.44 o 
   5   1   6       98.83      155.84     22.59 o 
   6   1   6      306.01      297.93     29.90 o 
   7   1   6      125.22      107.24     28.62 o 
   8   1   6       70.29       59.62     25.29 o 
   9   1   6      231.83      251.66     31.46 o 
  10   1   6      277.52      270.16     32.34 o 
  11   1   6      215.45      219.32     36.15 o 
  12   1   6      183.50      240.34     28.58 o 
  13   1   6       15.45       29.15     25.84 o 
  14   1   6        3.75       15.47     26.33 o 
  15   1   6        0.90       17.14     23.56 o 
  16   1   6        2.77        4.42     21.52 o 
   0   2   6     4346.48     4188.82     66.15 o 
   1   2   6     4520.92     4613.55     70.31 o 
   2   2   6      120.61       89.69     21.13 o 
   3   2   6      356.66      351.69     24.71 o 
   4   2   6       34.81       37.18     18.95 o 
   5   2   6       66.23       38.56     22.77 o 
   6   2   6      407.18      409.48     33.16 o 
   7   2   6      148.67      162.45     25.72 o 
   8   2   6      193.93      245.66     27.66 o 
   9   2   6      252.24      286.92     32.51 o 
  10   2   6      170.26      177.78     27.78 o 
  11   2   6        0.55       37.97     25.99 o 
  12   2   6      134.66      178.71     32.72 o 
  13   2   6      136.32       90.94     31.49 o 
  14   2   6        6.89       27.95     27.95 o 
  15   2   6        7.00        4.86     23.84 o 
   1   3   6      210.60      203.96     23.70 o 
   2   3   6      811.21      770.01     30.26 o 
   3   3   6      185.26      187.36     20.18 o 
   4   3   6      242.59      243.22     23.81 o 
   5   3   6      109.41       94.75     22.97 o 
   6   3   6        7.99       13.24     19.68 o 
   7   3   6      131.54      120.17     25.24 o 
   8   3   6       27.66       64.96     22.82 o 
   9   3   6      201.63      225.03     32.35 o 
  10   3   6       48.62       36.04     26.36 o 
  11   3   6      252.69      234.31     36.76 o 
  12   3   6        9.25       25.33     27.13 o 
  13   3   6       57.11       60.80     27.62 o 
  14   3   6        9.63       23.17     23.17 o 
  15   3   6        0.62       11.70     23.41 o 
   0   4   6      929.39      942.40     37.43 o 
   1   4   6      475.82      464.31     29.44 o 
   2   4   6      160.24      164.81     22.62 o 
   3   4   6      687.74      654.32     32.92 o 
   4   4   6      105.73       50.75     28.64 o 
   5   4   6      475.92      517.11     33.57 o 
   6   4   6       85.28       61.37     23.63 o 
   7   4   6       40.10        4.17     24.70 o 
   8   4   6      114.15      147.86     25.96 o 
   9   4   6      102.72      124.79     27.29 o 
  10   4   6       79.26       86.40     25.69 o 
  11   4   6       74.99      118.48     27.86 o 
  12   4   6       45.42       22.42     25.58 o 
  13   4   6        9.06       32.28     25.67 o 
  14   4   6       20.57       16.89     24.26 o 
  15   4   6       16.25       31.52     21.36 o 
   1   5   6     1064.87     1036.15     41.05 o 
   2   5   6      866.27      825.01     36.03 o 
   3   5   6      491.03      478.60     32.22 o 
   4   5   6      216.52      200.64     23.49 o 
   5   5   6        2.76       26.33     21.71 o 
   6   5   6       68.30       29.38     23.43 o 
   7   5   6       88.91       54.48     26.39 o 
   8   5   6       23.50       28.40     28.40 o 
   9   5   6       23.26       54.31     22.63 o 
  10   5   6      285.44      261.16     30.67 o 
  11   5   6       10.51        4.99     25.50 o 
  12   5   6      122.58      105.97     28.67 o 
  13   5   6        4.31        2.49     22.21 o 
  14   5   6        9.71       23.12     22.02 o 
   0   6   6      123.76      160.58     26.53 o 
   1   6   6       95.24       93.78     24.40 o 
   2   6   6     1102.01     1258.74     45.52 o 
   3   6   6       79.38       67.81     24.85 o 
   4   6   6      213.91      177.97     28.30 o 
   5   6   6      133.92       83.30     28.00 o 
   6   6   6       91.78       75.36     25.81 o 
   7   6   6       71.40       52.78     29.58 o 
   8   6   6       13.78       28.37     27.06 o 
   9   6   6       27.22       19.44     28.22 o 
  10   6   6       61.13      120.12     28.92 o 
  11   6   6       20.93       26.84     26.84 o 
  12   6   6        5.94        9.81     25.80 o 
  13   6   6       16.05       47.12     20.77 o 
  14   6   6        1.26        8.84     21.37 o 
   1   7   6       23.36       10.02     22.38 o 
   2   7   6      125.06      117.01     23.46 o 
   3   7   6      386.43      425.28     30.76 o 
   4   7   6        5.31       24.74     24.74 o 
   5   7   6       60.38       60.38     24.29 o 
   6   7   6      190.66      187.92     26.62 o 
   7   7   6       35.82       28.60     27.95 o 
   8   7   6      107.15       77.65     30.18 o 
   9   7   6       40.07       30.06     30.06 o 
  10   7   6        1.56        2.55     24.69 o 
  11   7   6       61.23       80.75     24.28 o 
  12   7   6       24.72       26.50     26.50 o 
  13   7   6        9.87       15.91     21.72 o 
   0   8   6      230.87      252.79     27.94 o 
   1   8   6      492.58      464.51     37.33 o 
   2   8   6       17.92        4.10     23.70 o 
   3   8   6        0.71       26.00     26.00 o 
   4   8   6      123.20      123.71     28.01 o 
   5   8   6        7.18        6.99     23.83 o 
   6   8   6       64.36       18.85     29.54 o 
   7   8   6       20.79       70.35     26.72 o 
   8   8   6      119.83      142.72     26.70 o 
   9   8   6       98.50       95.62     29.67 o 
  10   8   6       61.35        9.81     25.44 o 
  11   8   6        9.32       11.97     22.46 o 
  12   8   6        0.06        9.25     20.26 o 
  13   8   6        6.82       32.15     19.95 o 
   1   9   6       19.05       10.91     23.35 o 
   2   9   6       22.88       70.91     25.11 o 
   3   9   6       98.10      113.27     24.36 o 
   4   9   6       30.44        6.75     24.64 o 
   5   9   6      101.70      119.60     26.02 o 
   6   9   6        2.22        9.54     25.44 o 
   7   9   6       41.28        4.80     22.05 o 
   8   9   6        8.21       29.16     22.89 o 
   9   9   6       26.94       24.30     22.23 o 
  10   9   6        3.64       50.07     19.98 o 
  11   9   6        6.16       11.42     23.05 o 
  12   9   6        8.53        6.45     21.29 o 
   0  10   6      194.37      204.59     33.38 o 
   1  10   6       21.14       22.57     26.00 o 
   2  10   6       39.10       83.15     22.70 o 
   3  10   6       63.46       56.51     22.77 o 
   4  10   6      100.49       61.79     23.60 o 
   5  10   6       30.59       42.84     21.29 o 
   6  10   6       18.44        9.06     20.72 o 
   7  10   6       12.16       41.87     21.95 o 
   8  10   6        0.53        2.42     21.07 o 
   9  10   6       11.22       13.70     22.15 o 
  10  10   6        7.86       13.29     21.50 o 
  11  10   6        2.19        4.18     18.24 o 
   1  11   6       46.69       92.47     22.85 o 
   2  11   6       39.41       59.22     19.99 o 
   3  11   6        1.80       23.35     23.35 o 
   4  11   6       48.08       59.93     21.16 o 
   5  11   6        3.16       19.36     19.13 o 
   6  11   6       50.14       17.34     23.87 o 
   7  11   6        2.72       22.86     22.86 o 
   8  11   6        5.16       32.36     20.53 o 
   9  11   6       15.66       12.59     19.37 o 
   0  12   6       23.20        0.00     26.15 o 
   1  12   6        4.91       39.26     21.08 o 
   2  12   6        5.35        8.51     19.71 o 
   3  12   6        1.10       12.29     18.01 o 
   4  12   6        2.06       20.15     20.15 o 
   5  12   6       20.06       10.02     16.11 o 
   6  12   6        0.41       15.92     19.33 o 
   7  12   6        5.05       21.53     17.01 o 
   1  13   6        7.47       20.62     20.62 o 
   2  13   6        4.17        1.96     18.96 o 
   3  13   6        3.31        9.62     17.25 o 
   4  13   6        1.33       16.74     19.30 o 
   5  13   6       11.29       15.38     15.38 o 
   2   0   7      667.36      756.20     35.70 o 
   4   0   7      168.01      207.73     28.55 o 
   6   0   7     1242.08     1205.24     51.66 o 
   8   0   7     1127.60     1236.43     50.60 o 
  10   0   7      431.15      431.32     42.53 o 
  12   0   7       75.00       79.80     25.98 o 
  14   0   7       42.09       69.97     24.24 o 
   0   1   7     1119.28     1046.18     41.64 o 
   1   1   7     1535.84     1541.00     41.12 o 
   2   1   7      409.81      395.91     25.99 o 
   3   1   7      438.66      401.43     32.60 o 
   4   1   7      708.52      700.04     32.68 o 
   5   1   7      217.27      201.70     26.06 o 
   6   1   7      472.84      491.26     33.15 o 
   7   1   7      195.88      251.38     28.72 o 
   8   1   7       32.26       16.49     28.22 o 
   9   1   7      189.96      189.33     31.38 o 
  10   1   7      268.81      216.86     36.37 o 
  11   1   7      123.52       96.40     31.26 o 
  12   1   7        9.89       28.57     28.57 o 
  13   1   7        5.90       38.87     19.99 o 
  14   1   7        9.06       10.22      2.92 o 
  15   1   7        0.91        0.00     22.61 o 
   1   2   7       97.51       60.45     24.41 o 
   2   2   7      489.11      466.85     31.40 o 
   3   2   7       67.66       68.26     22.40 o 
   4   2   7       74.24       45.78     21.99 o 
   5   2   7      155.17      116.34     25.29 o 
   6   2   7      356.66      361.77     33.91 o 
   7   2   7     1395.74     1530.37     53.65 o 
   8   2   7       38.70       64.38     24.98 o 
   9   2   7      319.25      362.98     37.70 o 
  10   2   7       64.31       54.81     28.72 o 
  11   2   7       35.76        7.54     30.75 o 
  12   2   7        8.84       28.73     28.73 o 
  13   2   7       13.79       15.02     26.29 o 
  14   2   7        0.52       14.59     23.68 o 
  15   2   7        5.50       38.21     19.21 o 
   0   3   7      127.21       39.53     28.61 o 
   1   3   7       26.52       53.36     23.79 o 
   2   3   7      114.94      106.77     24.72 o 
   3   3   7     1014.61      968.12     41.79 o 
   4   3   7      158.21      156.54     24.60 o 
   5   3   7      555.23      648.50     34.93 o 
   6   3   7      220.12      201.15     24.47 o 
   7   3   7       70.68       74.04     22.07 o 
   8   3   7       36.19       56.87     27.42 o 
   9   3   7      137.00      111.54     29.28 o 
  10   3   7       21.68        2.53     29.10 o 
  11   3   7       30.19        7.50     28.80 o 
  12   3   7        1.71        5.03     23.23 o 
  13   3   7       10.84       24.54     23.77 o 
  14   3   7       10.39       22.08     22.08 o 
  15   3   7        3.26       17.45     20.20 o 
   1   4   7      135.10      121.90     26.76 o 
   2   4   7      248.43      278.75     30.81 o 
   3   4   7      696.73      641.94     40.44 o 
   4   4   7       22.24        7.85     21.40 o 
   5   4   7       60.02       81.90     18.55 o 
   6   4   7      222.56      150.93     25.78 o 
   7   4   7      807.92      836.18     43.80 o 
   8   4   7      179.32      222.60     30.21 o 
   9   4   7       16.77       27.93     27.93 o 
  10   4   7      481.71      436.79     37.33 o 
  11   4   7        1.82       26.93     23.48 o 
  12   4   7        1.51       12.23     24.72 o 
  13   4   7       32.38       38.18     20.79 o 
  14   4   7        2.26        4.49     21.82 o 
   0   5   7      262.45      256.07     28.14 o 
   1   5   7      277.24      291.23     27.78 o 
   2   5   7      289.77      342.14     30.22 o 
   3   5   7       13.34       13.53      4.54 o 
   4   5   7      541.03      568.12     39.22 o 
   5   5   7        7.94        4.16     22.54 o 
   6   5   7      422.53      492.97     36.65 o 
   7   5   7       41.50       54.86     24.79 o 
   8   5   7       44.28       18.89     25.28 o 
   9   5   7      113.42      100.74     25.80 o 
  10   5   7       42.80       48.70     25.67 o 
  11   5   7        6.51        2.46     25.40 o 
  12   5   7        9.77       25.41     25.41 o 
  13   5   7       21.00       44.00     22.23 o 
  14   5   7        0.18       22.48     22.48 o 
   1   6   7       70.69       67.00     25.85 o 
   2   6   7      256.35      215.96     29.53 o 
   3   6   7      366.99      422.81     32.42 o 
   4   6   7       39.26       54.91     27.45 o 
   5   6   7      165.66      142.21     29.46 o 
   6   6   7      118.73       83.22     29.85 o 
   7   6   7      117.63      120.52     28.68 o 
   8   6   7      128.98      173.58     28.26 o 
   9   6   7       19.06        0.00     26.66 o 
  10   6   7       45.07        4.74     26.24 o 
  11   6   7       16.37       16.85     25.40 o 
  12   6   7        8.59        4.72     23.16 o 
  13   6   7        8.67       21.70     21.70 o 
   0   7   7      587.04      588.64     39.15 o 
   1   7   7       62.45       88.07     27.20 o 
   2   7   7       18.04       38.25     23.34 o 
   3   7   7      471.84      478.90     35.86 o 
   4   7   7      192.81      153.33     28.38 o 
   5   7   7      201.62      250.49     30.75 o 
   6   7   7      125.31      114.13     30.84 o 
   7   7   7        3.40        2.47     25.96 o 
   8   7   7       49.79       58.81     27.63 o 
   9   7   7       19.54       26.22     26.22 o 
  10   7   7        6.60       24.27     24.53 o 
  11   7   7        6.76        2.42     21.84 o 
  12   7   7       26.49        9.20     21.01 o 
  13   7   7        5.47        8.47     19.44 o 
   1   8   7        3.62       12.91     25.81 o 
   2   8   7       13.48       34.58     20.32 o 
   3   8   7       11.25       46.42     23.07 o 
   4   8   7       90.87      120.58     26.42 o 
   5   8   7       18.98       65.55     24.17 o 
   6   8   7       56.26       85.97     26.47 o 
   7   8   7      130.99      123.86     28.36 o 
   8   8   7       13.35        9.72     21.66 o 
   9   8   7       26.44       14.70     23.37 o 
  10   8   7        3.72       25.62     25.62 o 
  11   8   7       11.25       16.00     22.46 o 
  12   8   7        0.35       23.15     23.15 o 
   0   9   7      232.94      289.69     34.63 o 
   1   9   7       51.36       93.94     23.48 o 
   2   9   7       70.78       50.38     25.34 o 
   3   9   7       90.54       55.13     26.73 o 
   4   9   7       48.33        2.22     28.28 o 
   5   9   7       10.70       18.45     24.22 o 
   6   9   7        6.80       30.61     25.74 o 
   7   9   7       26.13       61.89     21.07 o 
   8   9   7        3.61       20.67     20.67 o 
   9   9   7       14.90       13.22      4.36 o 
  10   9   7       20.48       23.64     23.64 o 
  11   9   7        3.28       21.49     19.72 o 
   1  10   7        3.43       50.15     24.67 o 
   2  10   7       22.71       18.74      5.66 o 
   3  10   7       53.70        8.82     24.69 o 
   4  10   7       33.45       39.47     21.84 o 
   5  10   7        5.67        2.20     21.29 o 
   6  10   7       64.96       22.54     23.98 o 
   7  10   7       33.02       32.65      9.91 o 
   8  10   7        0.20       22.34     20.80 o 
   9  10   7        4.01       13.02     22.32 o 
  10  10   7        4.37       17.36     17.36 o 
   0  11   7        7.16        0.00     25.62 o 
   1  11   7       14.14       11.49     21.74 o 
   2  11   7        1.09       19.64     22.21 o 
   3  11   7        5.97       10.52     20.61 o 
   4  11   7        4.54       12.62     19.58 o 
   5  11   7        2.49        2.12     22.48 o 
   6  11   7       14.37       10.50     21.20 o 
   7  11   7        6.73       19.95     19.95 o 
   8  11   7        0.99        2.06     19.02 o 
   1  12   7       12.98        9.02     24.35 o 
   2  12   7        9.62        2.08     20.52 o 
   3  12   7        0.64       14.04     20.66 o 
   4  12   7        0.56        7.81     18.41 o 
   5  12   7       16.65       17.29     17.29 o 
   6  12   7        0.44        1.88     16.36 o 
   0  13   7        2.19       12.25     24.27 o 
   1  13   7        0.16       32.34     18.14 o 
   2  13   7        5.17       25.51     17.30 o 
   3  13   7        0.18        9.21     16.45 o 
   0   0   8     9559.04    10538.69    119.78 o 
   2   0   8     3055.04     2989.69     66.39 o 
   4   0   8       74.77       54.64     24.59 o 
   6   0   8      180.36      146.45     26.01 o 
   8   0   8      138.66       86.58     32.75 o 
  10   0   8      107.79      122.29     28.25 o 
  12   0   8        6.08       47.09     23.40 o 
  14   0   8       14.27        4.69     22.56 o 
   1   1   8      440.23      433.08     30.24 o 
   2   1   8      980.40     1033.42     39.42 o 
   3   1   8      517.37      581.07     32.04 o 
   4   1   8      651.85      558.52     36.40 o 
   5   1   8       55.69       19.52     21.36 o 
   6   1   8       15.00       36.56     23.41 o 
   7   1   8      282.12      294.64     30.21 o 
   8   1   8       51.21       74.01     29.47 o 
   9   1   8      110.68       50.78     32.16 o 
  10   1   8      197.87      137.43     33.54 o 
  11   1   8      187.68      169.26     27.86 o 
  12   1   8       40.16       44.62     14.17 o 
  13   1   8        5.64       19.85     24.88 o 
  14   1   8       11.54        2.42     22.87 o 
   0   2   8       98.79       70.90     27.75 o 
   1   2   8     2280.00     2273.49     63.96 o 
   2   2   8      475.20      484.13     32.79 o 
   3   2   8      712.09      615.66     35.54 o 
   4   2   8       84.09      107.64     22.94 o 
   5   2   8       13.03       18.99     26.02 o 
   6   2   8       51.57       99.44     25.82 o 
   7   2   8       49.88       67.02     27.49 o 
   8   2   8      370.12      316.32     34.21 o 
   9   2   8      170.16      182.06     32.08 o 
  10   2   8      227.69      216.36     35.54 o 
  11   2   8       23.02       63.32     23.81 o 
  12   2   8        7.68        9.91     25.71 o 
  13   2   8        2.82       21.75     22.95 o 
  14   2   8        7.93        2.33     22.66 o 
   1   3   8      975.71     1031.97     45.42 o 
   2   3   8      142.67      102.78     27.16 o 
   3   3   8      581.58      560.35     36.69 o 
   4   3   8       35.26       18.82     21.95 o 
   5   3   8       97.10      138.55     25.72 o 
   6   3   8       38.44       37.47     23.97 o 
   7   3   8       81.38       64.18     27.46 o 
   8   3   8       21.94       58.90     28.96 o 
   9   3   8      266.72      208.03     31.00 o 
  10   3   8       59.92       85.86     28.03 o 
  11   3   8      113.71       46.76     27.66 o 
  12   3   8       19.58        2.29     24.72 o 
  13   3   8       79.36       72.22     27.96 o 
  14   3   8        3.65       22.06     22.06 o 
   0   4   8      822.45      810.04     41.21 o 
   1   4   8      838.94      943.07     43.08 o 
   2   4   8      845.22      864.85     45.53 o 
   3   4   8      113.35      126.29     26.25 o 
   4   4   8       97.13      134.16     24.97 o 
   5   4   8       25.75        6.77     23.05 o 
   6   4   8      166.96      202.83     28.79 o 
   7   4   8        1.73       16.10     24.14 o 
   8   4   8      184.44      160.87     30.50 o 
   9   4   8       90.32       86.42     28.60 o 
  10   4   8       25.60       29.88      9.27 o 
  11   4   8       22.49       26.58     25.00 o 
  12   4   8       52.72       16.38     26.50 o 
  13   4   8        3.08        0.00     20.70 o 
  14   4   8       17.35        2.07     18.37 o 
   1   5   8      463.39      456.24     36.61 o 
   2   5   8      196.59      164.97     26.80 o 
   3   5   8      182.09      168.26     30.12 o 
   4   5   8      301.44      341.58     34.43 o 
   5   5   8      194.90      171.44     33.35 o 
   6   5   8       41.72        4.55     27.60 o 
   7   5   8       41.30        4.71     26.08 o 
   8   5   8       10.81        0.00     23.84 o 
   9   5   8       68.50       74.92     28.13 o 
  10   5   8       73.75       65.01     26.97 o 
  11   5   8       17.56        9.49     23.46 o 
  12   5   8       62.62       80.03     23.12 o 
  13   5   8        0.93       12.87     20.71 o 
   0   6   8     1396.42     1417.91     52.52 o 
   1   6   8      149.41      114.39     28.52 o 
   2   6   8      166.42      176.19     26.39 o 
   3   6   8       32.73       63.17     25.79 o 
   4   6   8      155.97      182.27     28.57 o 
   5   6   8       15.22       14.21     26.48 o 
   6   6   8       11.65       11.96     24.87 o 
   7   6   8       92.10      115.87     26.45 o 
   8   6   8      128.43       84.92     31.99 o 
   9   6   8        0.84        4.95     24.47 o 
  10   6   8       11.47        4.87     26.66 o 
  11   6   8       15.70       20.93     23.05 o 
  12   6   8       15.98       19.87     21.14 o 
  13   6   8        2.34       14.44     21.67 o 
   1   7   8      160.61      145.07     24.49 o 
   2   7   8       63.14       42.05     25.04 o 
   3   7   8      124.45       68.22     28.84 o 
   4   7   8        5.07        4.65     24.13 o 
   5   7   8       14.21       61.78     22.94 o 
   6   7   8      207.56      195.56     30.20 o 
   7   7   8       67.91       68.19     26.87 o 
   8   7   8       10.34       29.22     24.81 o 
   9   7   8       18.21       16.85     23.08 o 
  10   7   8       14.26       56.40     23.52 o 
  11   7   8       41.42       24.64     24.64 o 
  12   7   8        5.65        2.13     20.72 o 
   0   8   8      120.44       88.80     28.17 o 
   1   8   8      110.03      100.71     26.56 o 
   2   8   8       11.28       33.30     20.67 o 
   3   8   8       88.53       88.09     24.89 o 
   4   8   8       38.16       27.67     24.82 o 
   5   8   8        2.90       40.12     25.14 o 
   6   8   8       20.74       19.83      6.34 o 
   7   8   8       12.02       28.90     25.42 o 
   8   8   8       21.01       14.27     23.44 o 
   9   8   8       11.82       14.08     24.34 o 
  10   8   8        7.38       27.19     21.71 o 
  11   8   8        7.96       17.15     19.52 o 
   1   9   8       76.32       43.14     26.22 o 
   2   9   8       43.17        4.49     21.91 o 
   3   9   8       36.96       50.97     23.41 o 
   4   9   8        7.31       26.02     26.02 o 
   5   9   8       19.06       31.82     20.62 o 
   6   9   8        8.69        9.21     23.66 o 
   7   9   8       24.70       27.64     22.12 o 
   8   9   8        5.55       11.42     21.46 o 
   9   9   8        3.79       17.86     21.47 o 
  10   9   8        9.13       17.04     21.11 o 
   0  10   8       16.11       39.66     24.51 o 
   1  10   8       11.58       22.76     23.26 o 
   2  10   8       65.79       80.62     22.31 o 
   3  10   8       25.88       10.71     22.34 o 
   4  10   8       30.73       19.38     22.35 o 
   5  10   8       28.82        6.48     23.24 o 
   6  10   8       26.52       21.52     21.96 o 
   7  10   8        3.21        6.47     21.29 o 
   8  10   8        4.14        8.47     20.10 o 
   9  10   8        1.86       12.19     19.48 o 
   1  11   8       27.53       40.55     21.19 o 
   2  11   8       26.63       29.61     22.11 o 
   3  11   8       24.96       12.26     22.89 o 
   4  11   8        0.94       18.14     19.13 o 
   5  11   8       11.58       19.26     19.26 o 
   6  11   8       10.02        5.88     20.93 o 
   7  11   8        2.14       19.20     18.32 o 
   0  12   8       16.16       23.00     23.00 o 
   1  12   8        4.19       36.91     20.71 o 
   2  12   8        5.27       12.01     18.75 o 
   3  12   8        5.43       13.32     18.57 o 
   4  12   8        0.09        1.82     17.40 o 
   2   0   9      180.84      172.07     27.00 o 
   4   0   9      243.92      188.65     29.87 o 
   6   0   9      522.63      529.17     38.93 o 
   8   0   9      456.81      404.26     39.91 o 
  10   0   9      165.94      154.48     29.54 o 
  12   0   9       17.50       15.17     25.70 o 
   0   1   9       64.50       65.85     25.04 o 
   1   1   9       13.66        0.00     19.31 o 
   2   1   9      451.26      544.27     33.16 o 
   3   1   9      685.10      660.10     38.13 o 
   4   1   9      244.27      229.85     29.80 o 
   5   1   9      291.49      231.63     30.42 o 
   6   1   9      124.19      121.13     26.88 o 
   7   1   9       48.82       92.11     30.71 o 
   8   1   9       23.71       48.50     24.41 o 
   9   1   9       78.50       54.23     24.59 o 
  10   1   9       31.05       74.88     26.74 o 
  11   1   9       14.73       28.09     29.74 o 
  12   1   9       28.12       56.75     23.00 o 
  13   1   9        0.20       16.37     21.91 o 
   1   2   9       73.19       44.65     25.09 o 
   2   2   9      499.15      563.86     32.94 o 
   3   2   9        2.02       32.42     18.27 o 
   4   2   9        7.07       50.74     22.47 o 
   5   2   9      149.13      161.16     24.28 o 
   6   2   9      137.73      140.53     27.91 o 
   7   2   9      215.66      187.69     30.20 o 
   8   2   9       55.38       64.11     26.39 o 
   9   2   9      129.05       97.07     35.76 o 
  10   2   9        3.39       45.08     26.36 o 
  11   2   9       95.79       81.25     27.87 o 
  12   2   9        7.65       14.34     22.46 o 
  13   2   9        4.53       11.22     23.92 o 
   0   3   9      910.70      901.92     44.02 o 
   1   3   9       84.11      110.78     28.96 o 
   2   3   9       12.50       35.80     20.56 o 
   3   3   9      142.61      135.89     26.49 o 
   4   3   9       62.25       49.30     23.81 o 
   5   3   9      398.73      436.49     38.07 o 
   6   3   9        9.38       25.02     25.02 o 
   7   3   9       53.79       38.03     25.57 o 
   8   3   9      168.97      168.60     29.46 o 
   9   3   9       44.87        0.00     24.65 o 
  10   3   9       68.23       12.13     26.42 o 
  11   3   9        7.10        4.74     22.46 o 
  12   3   9        3.31       21.93     21.93 o 
  13   3   9        7.28       19.38     20.98 o 
   1   4   9       40.79       67.76     25.37 o 
   2   4   9      219.97      224.22     28.76 o 
   3   4   9       14.50       25.85     25.85 o 
   4   4   9       36.93       25.21     25.54 o 
   5   4   9       65.86       30.34     29.69 o 
   6   4   9      225.47      209.18     29.44 o 
   7   4   9        8.79       38.08     29.01 o 
   8   4   9      170.26      114.90     28.07 o 
   9   4   9      112.96      101.30     28.80 o 
  10   4   9       15.82        0.00     22.32 o 
  11   4   9        7.02       22.43     22.43 o 
  12   4   9       29.40       48.70     19.78 o 
  13   4   9        0.52        6.17     19.98 o 
   0   5   9       41.32       60.68     25.91 o 
   1   5   9      170.34      162.88     29.34 o 
   2   5   9       22.09        4.65     24.53 o 
   3   5   9       17.82       25.69     28.64 o 
   4   5   9      492.73      457.47     35.91 o 
   5   5   9      102.58      109.42     23.97 o 
   6   5   9        5.89       14.35     24.72 o 
   7   5   9       59.69       74.48     24.92 o 
   8   5   9       17.40       16.74     30.69 o 
   9   5   9       28.21       23.90     21.80 o 
  10   5   9        4.20       16.33     22.92 o 
  11   5   9       23.40        6.67     20.47 o 
  12   5   9        1.98        6.36     20.26 o 
   1   6   9      189.22      193.62     31.09 o 
   2   6   9       90.48       34.63     28.38 o 
   3   6   9       52.17       88.89     28.07 o 
   4   6   9        4.33        4.72      1.16 o 
   5   6   9       24.55       24.20     27.23 o 
   6   6   9       83.81       67.75     27.87 o 
   7   6   9       44.79       48.38     24.47 o 
   8   6   9       86.80       98.66     23.46 o 
   9   6   9       64.97       59.11     21.20 o 
  10   6   9        6.62       41.34     23.43 o 
  11   6   9        6.61       21.17     21.17 o 
  12   6   9        2.96       12.28     17.96 o 
   0   7   9       58.31       79.43     31.29 o 
   1   7   9       43.50        2.33     26.26 o 
   2   7   9      130.45      123.22     26.67 o 
   3   7   9       67.55       23.18     28.68 o 
   4   7   9        8.83        2.30     24.48 o 
   5   7   9      116.16      121.87     27.77 o 
   6   7   9        9.41       14.33     25.35 o 
   7   7   9        7.67       33.57     24.58 o 
   8   7   9       23.74       23.75     23.00 o 
   9   7   9       23.10       13.95     21.63 o 
  10   7   9        5.13        8.93     22.10 o 
  11   7   9        2.23        8.36     18.62 o 
   1   8   9       73.01       25.05     27.78 o 
   2   8   9      107.35      141.61     25.07 o 
   3   8   9       35.94       13.49     25.93 o 
   4   8   9       50.84       52.79     22.32 o 
   5   8   9       85.53       60.54     28.20 o 
   6   8   9        6.20       20.40     20.40 o 
   7   8   9        7.12       23.19     19.81 o 
   8   8   9        3.60        4.56     22.56 o 
   9   8   9        7.63       22.58     22.58 o 
  10   8   9        9.18       21.04     21.42 o 
   0   9   9       32.40        7.31     26.54 o 
   1   9   9        4.98        4.54     23.71 o 
   2   9   9       24.53        4.36     23.54 o 
   3   9   9        1.00       19.97     19.97 o 
   4   9   9       18.16        8.67     20.85 o 
   5   9   9       38.08       64.16     21.62 o 
   6   9   9       21.32       21.45     21.45 o 
   7   9   9        3.13        0.00     20.09 o 
   8   9   9        5.65       32.14     19.48 o 
   9   9   9        5.64       19.57     19.57 o 
   1  10   9        2.36       40.16     20.53 o 
   2  10   9       13.11       20.26     20.26 o 
   3  10   9       10.57       28.98     18.27 o 
   4  10   9        4.43        0.00     19.83 o 
   5  10   9        1.09        6.16     19.49 o 
   6  10   9        1.73       40.65     19.18 o 
   7  10   9        2.89       16.04     17.68 o 
   0  11   9       42.44       69.57     24.88 o 
   1  11   9        2.83        0.00     18.45 o 
   2  11   9        5.08       16.12     20.35 o 
   3  11   9        7.66       13.43     20.34 o 
   4  11   9        8.88       16.86     20.68 o 
   5  11   9        6.76       16.66     19.66 o 
   0   0  10      969.49     1018.29     45.35 o 
   2   0  10      378.45      381.56     30.33 o 
   4   0  10      197.66      158.21     27.63 o 
   6   0  10        7.56       39.69     24.50 o 
   8   0  10      152.94      219.67     32.11 o 
  10   0  10       14.97       18.57      5.85 o 
  12   0  10       47.35       28.49     23.78 o 
   1   1  10       21.75       11.86     22.35 o 
   2   1  10      200.55      154.02     21.28 o 
   3   1  10       24.99        0.00     20.50 o 
   4   1  10       29.77       26.53     20.82 o 
   5   1  10       87.08      100.86     26.30 o 
   6   1  10       40.48       67.90     27.09 o 
   7   1  10        7.28       20.26     23.74 o 
   8   1  10       10.86       12.74     23.96 o 
   9   1  10       13.72       11.21      3.24 o 
  10   1  10       13.22       30.13     25.60 o 
  11   1  10        7.73        7.30     20.94 o 
  12   1  10       36.62       73.60     18.24 o 
   0   2  10       31.60       48.35     27.38 o 
   1   2  10      359.16      290.37     35.10 o 
   2   2  10        9.49       20.95     21.63 o 
   3   2  10        9.42        7.27      1.99 o 
   4   2  10       76.38       84.15     23.21 o 
   5   2  10       13.40       19.01     20.60 o 
   6   2  10       38.72        7.13     26.66 o 
   7   2  10       24.28       23.73     23.73 o 
   8   2  10       25.72       27.63     27.63 o 
   9   2  10       14.59       26.94     23.12 o 
  10   2  10        3.65        2.28     23.05 o 
  11   2  10        6.33       23.37     21.75 o 
  12   2  10        7.99        8.88     21.47 o 
   1   3  10        1.51       33.58     25.69 o 
   2   3  10      112.18      119.56     26.87 o 
   3   3  10      317.31      323.55     31.28 o 
   4   3  10        1.94       11.72     22.15 o 
   5   3  10       49.64        4.62     26.77 o 
   6   3  10       33.24       11.94     21.49 o 
   7   3  10       13.22       19.26     25.01 o 
   8   3  10       25.46       21.66     23.31 o 
   9   3  10       26.86       62.01     22.47 o 
  10   3  10       30.54       58.27     19.89 o 
  11   3  10       74.65       69.65     21.18 o 
  12   3  10        0.42       20.59     20.59 o 
   0   4  10      130.37      190.25     25.89 o 
   1   4  10      128.59      169.49     31.41 o 
   2   4  10       32.96       50.52     25.10 o 
   3   4  10       23.28        9.58     26.85 o 
   4   4  10      259.66      237.20     31.09 o 
   5   4  10        5.47       14.44     24.07 o 
   6   4  10       49.53       66.98     24.36 o 
   7   4  10       14.68       19.14     23.58 o 
   8   4  10       50.79       83.06     22.08 o 
   9   4  10       22.72       20.58      6.15 o 
  10   4  10        2.98       13.61     23.38 o 
  11   4  10        6.30       39.01     18.89 o 
  12   4  10        2.61       10.16     18.69 o 
   1   5  10       79.17      132.04     25.92 o 
   2   5  10       31.48       86.01     25.99 o 
   3   5  10      140.03       89.26     31.59 o 
   4   5  10       44.00       29.15     24.64 o 
   5   5  10       44.87       24.20     25.95 o 
   6   5  10        6.08       16.82     24.11 o 
   7   5  10       64.31       72.71     19.62 o 
   8   5  10       11.12       23.90     23.90 o 
   9   5  10       12.34       36.71     21.75 o 
  10   5  10       10.18       30.80     17.97 o 
  11   5  10       13.41        6.33     18.42 o 
   0   6  10       31.89       11.73     25.21 o 
   1   6  10       49.62       30.31     26.56 o 
   2   6  10       88.34       53.99     28.29 o 
   3   6  10       14.90       18.99     22.44 o 
   4   6  10       53.92       40.88     23.00 o 
   5   6  10       15.52        7.20     25.74 o 
   6   6  10        2.22        9.60     21.33 o 
   7   6  10        9.58        7.10     23.33 o 
   8   6  10       11.86       55.67     22.37 o 
   9   6  10        1.15        9.01     21.76 o 
  10   6  10       36.80       61.79     22.13 o 
   1   7  10       14.80        4.57     26.05 o 
   2   7  10       25.55       27.38     21.53 o 
   3   7  10       19.97       25.38     25.66 o 
   4   7  10       18.39       20.94     24.87 o 
   5   7  10       30.28       37.65     24.59 o 
   6   7  10       33.76       11.62     21.51 o 
   7   7  10        2.48       41.63     20.70 o 
   8   7  10        0.36       11.22     20.69 o 
   9   7  10       29.42       60.42     20.20 o 
   0   8  10        4.07       11.80     22.81 o 
   1   8  10       24.64       26.55     26.55 o 
   2   8  10       24.67       22.74     22.74 o 
   3   8  10        6.64       24.59     24.59 o 
   4   8  10       15.69       33.45     22.14 o 
   5   8  10       15.24       17.98     22.60 o 
   6   8  10       21.26       40.09     21.82 o 
   7   8  10        3.58       17.57     17.35 o 
   8   8  10        1.07       22.49     22.49 o 
   1   9  10        7.51       15.44     21.57 o 
   2   9  10        6.73        8.47     23.03 o 
   3   9  10       30.29        2.11     22.22 o 
   4   9  10        3.94       22.37     22.37 o 
   5   9  10       11.24       10.49     19.56 o 
   6   9  10        2.44        2.13     19.41 o 
   7   9  10        8.05        6.06     19.11 o 
   0  10  10       31.70       42.04     22.47 o 
   1  10  10        5.09       14.94     21.09 o 
   2  10  10        6.06       16.14     18.44 o 
   3  10  10        7.02       36.97     18.39 o 
   4  10  10       10.18        3.91     20.06 o 
   5  10  10        1.96       18.48     18.48 o 
   1  11  10       24.17       19.50     19.50 o 
   2   0  11       24.61       27.60     25.96 o 
   4   0  11      118.11      126.82     28.22 o 
   6   0  11       63.10      107.35     25.58 o 
   8   0  11       30.07        7.99     25.10 o 
  10   0  11        4.97       27.12     20.34 o 
   0   1  11        6.97       23.55     23.55 o 
   1   1  11       32.98       22.22     20.25 o 
   2   1  11        9.23        4.74     19.27 o 
   3   1  11       11.03       19.38     21.57 o 
   4   1  11       42.92        9.93     22.96 o 
   5   1  11       72.63       27.80     28.11 o 
   6   1  11       15.30       25.28     27.05 o 
   7   1  11        5.73       43.14     24.29 o 
   8   1  11       14.42       26.81     26.81 o 
   9   1  11       10.12        9.86     24.76 o 
  10   1  11       11.44       22.92     22.92 o 
  11   1  11       26.42        2.29     21.17 o 
   1   2  11        1.53        7.51     21.21 o 
   2   2  11       31.31        7.25     19.52 o 
   3   2  11       43.67        2.44     21.36 o 
   4   2  11       14.18       22.04     22.04 o 
   5   2  11       22.04       55.80     22.09 o 
   6   2  11        2.99       41.41     21.70 o 
   7   2  11       14.47       24.59     24.59 o 
   8   2  11       28.48       19.20     22.78 o 
   9   2  11       41.56       44.66     22.20 o 
  10   2  11        3.84       22.76     18.16 o 
  11   2  11       19.73        2.16     19.61 o 
   0   3  11       41.00       44.38     28.64 o 
   1   3  11        6.84       37.36     30.72 o 
   2   3  11       46.36        2.48     22.67 o 
   3   3  11       20.20        7.23     24.08 o 
   4   3  11       13.21       24.17     25.63 o 
   5   3  11        0.39       21.66     19.69 o 
   6   3  11       20.20       11.90     22.45 o 
   7   3  11        0.11        4.64     20.36 o 
   8   3  11       25.78       37.17     23.56 o 
   9   3  11        4.74       29.34     18.28 o 
  10   3  11       19.53       34.62     19.78 o 
  11   3  11        1.60        8.10     19.32 o 
   1   4  11       30.97       78.14     22.54 o 
   2   4  11       19.68       49.03     23.32 o 
   3   4  11       40.59        2.34     28.69 o 
   4   4  11        1.79        7.38     23.84 o 
   5   4  11        3.97        4.23      1.24 o 
   6   4  11       51.52       16.71     25.06 o 
   7   4  11       41.13       67.49     22.75 o 
   8   4  11       10.52        6.95     21.99 o 
   9   4  11       16.49       20.72     20.72 o 
  10   4  11       40.67       33.30     20.72 o 
   0   5  11       59.62       54.71     25.38 o 
   1   5  11        2.95       26.73     26.73 o 
   2   5  11       40.88        2.53     26.17 o 
   3   5  11        8.04       16.97     23.65 o 
   4   5  11       15.20       50.53     19.28 o 
   5   5  11       41.70       35.91     24.11 o 
   6   5  11       33.87       26.01     21.51 o 
   7   5  11        4.67       23.36     23.36 o 
   8   5  11       14.21       31.17     19.09 o 
   9   5  11        5.15        8.45     20.51 o 
  10   5  11       11.98       14.09     17.70 o 
   1   6  11        9.22       10.13      3.20 o 
   2   6  11        3.94       39.53     23.14 o 
   3   6  11        0.14        0.81     21.43 o 
   4   6  11       41.04       58.83     22.57 o 
   5   6  11       27.36       74.97     21.63 o 
   6   6  11        1.03       26.55     26.55 o 
   7   6  11        1.25       19.91     19.91 o 
   8   6  11        6.65        2.05     21.93 o 
   9   6  11        0.37        6.15     18.64 o 
   0   7  11       73.49       39.47     25.73 o 
   1   7  11        8.12       18.02     21.87 o 
   2   7  11        1.47       23.44     23.44 o 
   3   7  11       18.72       25.08     25.08 o 
   4   7  11       41.78       56.28     21.21 o 
   5   7  11       18.71       11.21     23.10 o 
   6   7  11        5.06        4.51     21.89 o 
   7   7  11        3.80       10.71     20.00 o 
   8   7  11        5.10        0.00     17.15 o 
   1   8  11        5.15        0.00     22.59 o 
   2   8  11        2.15        8.51     21.48 o 
   3   8  11        2.17       10.63     19.19 o 
   4   8  11        5.64       25.35     19.83 o 
   5   8  11        5.52        4.17     20.24 o 
   6   8  11        5.55        6.07     17.85 o 
   7   8  11       31.91       13.90     19.07 o 
   0   9  11       16.80        0.00     23.76 o 
   1   9  11        2.22       18.58     20.55 o 
   2   9  11       13.60        2.07     18.24 o 
   3   9  11        9.36        2.00     17.09 o 
   4   9  11        4.56       19.06     19.06 o 
   5   9  11        1.59       17.87     17.87 o 
   0   0  12      101.53       44.10     25.28 o 
   2   0  12        0.45        7.73     20.83 o 
   4   0  12       53.48        2.68     23.51 o 
   6   0  12       22.64        2.51     25.13 o 
   8   0  12        6.66       22.43     24.16 o 
  10   0  12       19.03       24.68     19.62 o 
   1   1  12       15.16        5.04     20.48 o 
   2   1  12       17.55       18.65     18.65 o 
   3   1  12       32.12       41.78     19.20 o 
   4   1  12       12.73       19.75     19.75 o 
   5   1  12       40.16       59.51     22.82 o 
   6   1  12       16.98        0.00     22.79 o 
   7   1  12       16.04       24.66     24.66 o 
   8   1  12        3.38        7.23     20.51 o 
   9   1  12       23.38        0.00     20.97 o 
  10   1  12        8.65        8.47     19.82 o 
   0   2  12       16.94       35.76     24.73 o 
   1   2  12       37.23        2.65     23.27 o 
   2   2  12        3.95        2.56     17.35 o 
   3   2  12        3.02        9.62     19.81 o 
   4   2  12        3.63        3.31      0.68 o 
   5   2  12        0.83       14.20     19.87 o 
   6   2  12       15.46       16.60     21.05 o 
   7   2  12        1.19       23.01     23.01 o 
   8   2  12        7.18       24.78     18.64 o 
   9   2  12       11.01       30.20     18.12 o 
   1   3  12        9.18        5.11     29.53 o 
   2   3  12        5.93       27.00     22.55 o 
   3   3  12       29.17       16.98     23.72 o 
   4   3  12        2.66       42.82     23.36 o 
   5   3  12        8.60       28.11     19.40 o 
   6   3  12        7.86       29.84     18.70 o 
   7   3  12        0.61        0.00     20.52 o 
   8   3  12        2.26       19.88     19.88 o 
   9   3  12        2.54       31.03     16.84 o 
   0   4  12       51.23       47.96     27.97 o 
   1   4  12        2.34       31.31     24.35 o 
   2   4  12       30.61       41.19     22.58 o 
   3   4  12       48.53       14.54     23.10 o 
   4   4  12       60.15       11.78     24.57 o 
   5   4  12        3.33        2.40     20.84 o 
   6   4  12       23.49       34.03     21.10 o 
   7   4  12        1.43        8.70     19.53 o 
   8   4  12        7.65       39.75     18.01 o 
   9   4  12        4.90       19.88     19.18 o 
   1   5  12       12.80       34.78     24.84 o 
   2   5  12       22.55       16.33     24.26 o 
   3   5  12        7.64       23.67     23.67 o 
   4   5  12        0.69       16.12     20.40 o 
   5   5  12        9.28        4.54     22.50 o 
   6   5  12        6.54        2.15     19.77 o 
   7   5  12        3.29       23.43     18.02 o 
   8   5  12        1.09       22.20     18.54 o 
   0   6  12        4.84        9.11     24.98 o 
   1   6  12        1.64        8.89     22.81 o 
   2   6  12       28.13       20.14     24.43 o 
   3   6  12       12.14       15.65     24.37 o 
   4   6  12        3.49       35.59     19.65 o 
   5   6  12        6.80        6.93      2.12 o 
   6   6  12        0.94       10.53     20.67 o 
   7   6  12        8.59        8.14     19.04 o 
   1   7  12       10.31       24.27     24.27 o 
   2   7  12        4.91       41.85     18.09 o 
   3   7  12        5.76       45.99     17.20 o 
   4   7  12        1.16        6.26     19.34 o 
   5   7  12        0.13       14.31     17.13 o 
   6   7  12        6.52        6.10      1.99 o 
   0   8  12        0.13        0.31     19.48 o 
   1   8  12       19.39       20.31     20.31 o 
   2   8  12        1.64       33.04     19.03 o 
   3   8  12        1.85       15.38     17.83 o 
   2   0  13       11.97       34.54     16.88 o 
   4   0  13        2.31       17.70     22.58 o 
   6   0  13       55.13       31.93     21.52 o 
   8   0  13        3.73        4.46     18.27 o 
   0   1  13       26.67       20.18     18.84 o 
   1   1  13        4.80        0.00     19.23 o 
   2   1  13       15.91       21.09     21.09 o 
   3   1  13        5.74       18.90     20.12 o 
   4   1  13        9.72       18.71     18.71 o 
   5   1  13        1.20        4.64     19.03 o 
   6   1  13        2.62       16.15     17.93 o 
   7   1  13       11.50       13.43      4.28 o 
   8   1  13        0.33       17.00     17.95 o 
   1   2  13        0.73        2.56     20.22 o 
   2   2  13        0.04       19.06     17.82 o 
   3   2  13        5.97       32.67     17.40 o 
   4   2  13       10.07       18.37     20.44 o 
   5   2  13        0.21       11.21     21.56 o 
   6   2  13        6.43        6.67     18.35 o 
   7   2  13       22.96       16.96     17.74 o 
   0   3  13        6.28       25.19     25.19 o 
   1   3  13        1.19       12.00     24.49 o 
   2   3  13        4.67        4.80     20.41 o 
   3   3  13       33.59       64.67     20.63 o 
   4   3  13       12.28       53.93     19.75 o 
   5   3  13       14.39       24.04     16.44 o 
   6   3  13        0.87       20.62     20.62 o 
   7   3  13        0.98        2.03     19.14 o 
   1   4  13        8.65       24.95     24.95 o 
   2   4  13        0.40        4.53     22.22 o 
   3   4  13        2.56       40.64     20.77 o 
   4   4  13        4.45        6.58     21.00 o 
   5   4  13        1.44       10.66     17.29 o 
   6   4  13        0.22       18.82     18.82 o 
   0   5  13       24.00       30.60     24.44 o 
   1   5  13        1.64       17.46     21.46 o 
   2   5  13        2.84       17.32     21.50 o 
   3   5  13       11.47        2.05     22.74 o 
   4   5  13        7.36        7.09      2.25 o 
   5   5  13        2.74       14.48     18.80 o 
   1   6  13        5.98       32.62     20.21 o 
   2   6  13       14.59       22.19     22.19 o 
   3   6  13       17.09       22.17     22.17 o 
   4   6  13        3.08       27.95     18.81 o 
   0   7  13       11.32       36.01     20.42 o 
   0   0  14       57.06       56.39     20.08 o 
   2   0  14       39.62       36.47     10.83 o 
   4   0  14        1.18       13.67     16.19 o 
   1   1  14       24.98       15.82     19.93 o 
   2   1  14        5.17       19.87     16.52 o 
   3   1  14        7.96       17.47     16.65 o 
   4   1  14        3.99       23.59     16.71 o 
   5   1  14        0.74       18.61     18.61 o 
   0   2  14       33.98       13.50     20.36 o 
   1   2  14       26.46       11.23     17.59 o 
   2   2  14       15.78        8.81     15.77 o 
   3   2  14       13.88       19.06     17.88 o 
   4   2  14       11.59       12.39     14.64 o 
   1   3  14       23.71       28.79      8.87 o 
   2   3  14        5.48       27.73     14.55 o 
   3   3  14        4.93        4.16     16.08 o 
   0   4  14       27.72       24.24     24.24 o 
   1   4  14        8.90        4.09     22.68 o 
   2   4  14       29.85       32.67     21.65 o 
                                                 
